# Supplementary material for: A comparative analysis of exome capture
Source: Genome Biol. 2011 Sep 29;12(9):R97. doi: 10.1186/gb-2011-12-9-r97 (PMC3308060; doi:10.1186/gb-2011-12-9-r97)
Supplement: Additional file 1 — Full bioinformatic capture analysis report. A full lane-level and sample-level report from our capture sequence data analysis pipeline. This report contains all of the statistics our standard pipeline generates. Three distinct sets of sample-level statistics are provided for the specific analyses we performed using various genomic targets of interest. [file gb-2011-12-9-r97-S1.XLS]

## Sheet: lane report
S	barcode.barcode_id	barcode.sequence	barcode.with_modification	capture.LID	capture.capture_id	capture.chip_number	capture.library_description	capture.pooling_type	chip.chip_id	chip.note	lane.LID	lane.cluster_number	lane.cluster_percent_pass_filter	lane.fc	lane.lane	library.WGA	library.fragment_length	library.library_id	library.pe_or_se	sample.family_id	sample.father_id	sample.mother_id	sample.origin	sample.person_id	sample.population	sample.sample_id	sample.sex	sample.tissue	seqrun.machine	seqrun.pe_or_se	seqrun.read_len	seqrun.seqrun_id	seqrun.start_date	Input-pairs-n	Input-bases-n	meanErroProb_r1	meanErroProb_r1_c1	meanErroProb_r1_c30	meanErroProb_r1_c70	meanErroProb_r2	meanErroProb_r2_c1	meanErroProb_r2_c30	meanErroProb_r2_c70	remove_adapter-pairs-n	remove_adapter-pairs-percent	remove_adapter-bases-n	remove_adapter-bases-percent	all-pairs-n	all-pairs-percent
FC61JP3AAXX/lane1	none			LID8777	123	solution33	NA19238-L5	none	AGWE1.0	Agilent Whole Exome	LID8777	268972	91.78	FC61JP3AAXX	1	no	333	NA19238-L5	PE	YRI117			HapMap	NA19238	YRI	NA19238_CL	female	lymphoblastoid cell line	MICHAELJACKSON	PE	76	RD1268	2010-06-26	29625216	4503032832	0.0212	0.0021	0.0065	0.0602	0.0351	0.0123	0.0262	0.0609	29625216	100	4501935200	99.98	29625216	100
FC61JP3AAXX/lane2	none			LID8778	124	solution34	NA19238-L6	none	AGWE1.0	Agilent Whole Exome	LID8778	285024	87.97	FC61JP3AAXX	2	no	331	NA19238-L6	PE	YRI117			HapMap	NA19238	YRI	NA19238_CL	female	lymphoblastoid cell line	MICHAELJACKSON	PE	76	RD1268	2010-06-26	27977328	4252553856	0.0399	0.0042	0.0187	0.1034	0.0482	0.0185	0.0338	0.084	27977328	100	4250064880	99.94	27977328	100
FC61JP3AAXX/lane3	none			LID8779	125	solution35	NA19238-L7	none	AGWE1.0	Agilent Whole Exome	LID8779	291242	90.25	FC61JP3AAXX	3	no	327	NA19238-L7	PE	YRI117			HapMap	NA19238	YRI	NA19238_CL	female	lymphoblastoid cell line	MICHAELJACKSON	PE	76	RD1268	2010-06-26	29969880	4555421760	0.0267	0.0012	0.0076	0.0843	0.041	0.0102	0.0306	0.0757	29969880	100	4554159786	99.97	29969880	100
FC61JP3AAXX/lane4	none			LID8780	126	solution36	NA19238-L8	none	AGWE1.0	Agilent Whole Exome	LID8780	313913	90.47	FC61JP3AAXX	4	no	314	NA19238-L8	PE	YRI117			HapMap	NA19238	YRI	NA19238_CL	female	lymphoblastoid cell line	MICHAELJACKSON	PE	76	RD1268	2010-06-26	33800859	5137730568	0.0263	0.0021	0.0069	0.079	0.0372	0.0101	0.0252	0.0718	33800859	100	5136290612	99.97	33800859	100
FC61JP3AAXX/lane5	none			LID8781	127	solution37	NA19240-L5	none	AGWE1.0	Agilent Whole Exome	LID8781	327898	90.77	FC61JP3AAXX	5	no	329	NA19240-L5	PE	YRI117	NA19239	NA19238	HapMap	NA19240	YRI	NA19240_CL	female	lymphoblastoid cell line	MICHAELJACKSON	PE	76	RD1268	2010-06-26	35717336	5429035072	0.0277	0.0012	0.0082	0.0816	0.0444	0.0127	0.0318	0.0814	35717336	100	5426772148	99.96	35717336	100
FC61JP3AAXX/lane6	none			LID8782	128	solution38	NA19240-L6	none	AGWE1.0	Agilent Whole Exome	LID8782	295258	91.48	FC61JP3AAXX	6	no	322	NA19240-L6	PE	YRI117	NA19239	NA19238	HapMap	NA19240	YRI	NA19240_CL	female	lymphoblastoid cell line	MICHAELJACKSON	PE	76	RD1268	2010-06-26	32440939	4931022728	0.0251	0.0015	0.0077	0.0734	0.0389	0.0104	0.0274	0.0733	32440939	100	4929443032	99.97	32440939	100
FC61JP3AAXX/lane7	none			LID8783	129	solution39	NA19240-L7	none	AGWE1.0	Agilent Whole Exome	LID8783	276129	91.87	FC61JP3AAXX	7	no	318	NA19240-L7	PE	YRI117	NA19239	NA19238	HapMap	NA19240	YRI	NA19240_CL	female	lymphoblastoid cell line	MICHAELJACKSON	PE	76	RD1268	2010-06-26	30449236	4628283872	0.0244	0.0017	0.0077	0.0711	0.0412	0.0145	0.031	0.071	30449236	100	4626839490	99.97	30449236	100
FC61JP3AAXX/lane8	none			LID8784	130	solution40	NA19240-L8	none	AGWE1.0	Agilent Whole Exome	LID8784	274634	91.89	FC61JP3AAXX	8	no	336	NA19240-L8	PE	YRI117	NA19239	NA19238	HapMap	NA19240	YRI	NA19240_CL	female	lymphoblastoid cell line	MICHAELJACKSON	PE	76	RD1268	2010-06-26	30279896	4602544192	0.0404	0.0013	0.0087	0.1328	0.0487	0.0096	0.0247	0.1241	30279896	100	4600666550	99.96	30279896	100
FC61U1EAAXX/lane5	none			LID16642	102	solution14	NA12892-L2	none	NMWE2.0	NimbleGen Whole Exome Version 1	LID16642	367692	88.59	FC61U1EAAXX	5	no	300	NA12892-L2	PE	CEU1463			HapMap	NA12892	CEU	NA12892_CL	female	lymphoblastoid cell line	MICHAELJACKSON	PE	76	RD1206	2010-05-28	39088075	5941387400	0.0261	0.0013	0.0073	0.0776	0.0198	0.0043	0.0091	0.0508	39088075	100	5937001192	99.93	39088075	100
FC61U1EAAXX/lane6	none			LID16643	103	solution15	NA19238-L1	none	NMWE2.0	NimbleGen Whole Exome Version 1	LID16643	353295	89.08	FC61U1EAAXX	6	no	300	NA19238-L1	PE	YRI117			HapMap	NA19238	YRI	NA19238_CL	female	lymphoblastoid cell line	MICHAELJACKSON	PE	76	RD1206	2010-05-28	37758151	5739238952	0.0243	0.0013	0.0069	0.0713	0.0186	0.0042	0.0088	0.0476	37758151	100	5731004532	99.86	37758151	100
FC61U1EAAXX/lane7	none			LID16644	104	solution16	NA19239-L1	none	NMWE2.0	NimbleGen Whole Exome Version 1	LID16644	326605	90.27	FC61U1EAAXX	7	no	300	NA19239-L1	PE	YRI117			HapMap	NA19239	YRI	NA19239_CL	male	lymphoblastoid cell line	MICHAELJACKSON	PE	76	RD1206	2010-05-28	35376939	5377294728	0.0218	0.0012	0.0061	0.0648	0.0173	0.0038	0.0084	0.044	35376939	100	5372407782	99.91	35376939	100
FC61U1EAAXX/lane8	none			LID16645	105	solution17	NA19240-L1	none	NMWE2.0	NimbleGen Whole Exome Version 1	LID16645	313446	89.49	FC61U1EAAXX	8	no	300	NA19240-L1	PE	YRI117	NA19239	NA19238	HapMap	NA19240	YRI	NA19240_CL	female	lymphoblastoid cell line	MICHAELJACKSON	PE	76	RD1206	2010-05-28	33662761	5116739672	0.0353	0.0012	0.0081	0.114	0.0507	0.004	0.0125	0.1683	33662761	100	5102629548	99.72	33662761	100
FC61U2UAAXX/lane7	none			LID16640	100	solution12	NA12878-L2	none	NMWE2.0	NimbleGen Whole Exome Version 1	LID16640	343585	86.89	FC61U2UAAXX	7	no	300	NA12878-L2	PE	CEU1463	NA12891	NA12892	HapMap	NA12878	CEU	NA12878_CL	female	lymphoblastoid cell line	TUPAC	PE	76	RD1184	2010-05-18	35832037	5446469624	0.0528	0.0014	0.0166	0.1467	0.063	0.0038	0.0263	0.1674	35832037	100	5434813090	99.79	35832037	100
FC61U2UAAXX/lane8	none			LID16641	101	solution13	NA12891-L2	none	NMWE2.0	NimbleGen Whole Exome Version 1	LID16641	321169	85.88	FC61U2UAAXX	8	no	300	NA12891-L2	PE	CEU1463			HapMap	NA12891	CEU	NA12891_CL	male	lymphoblastoid cell line	TUPAC	PE	76	RD1184	2010-05-18	33116815	5033755880	0.058	0.0013	0.0188	0.158	0.0728	0.004	0.0295	0.1957	33116815	100	5017164552	99.67	33116815	100
FC62109AAXX/lane1	none			LID8577	116	solution26	NA19238-L2	none	NMWE2.0	NimbleGen Whole Exome Version 1	LID8577	338135	88.38	FC62109AAXX	1	no	300	NA19238-L2	PE	YRI117			HapMap	NA19238	YRI	NA19238_CL	female	lymphoblastoid cell line	MENDEL	PE	76	RD1237	2010-06-14	35854408	5449870016	0.0149	0.0026	0.0073	0.0369	0.0244	0.0123	0.0165	0.0477	35854408	100	5444750260	99.91	35854408	100
FC62109AAXX/lane2	none			LID8578	117	solution27	NA19238-L3	none	NMWE2.0	NimbleGen Whole Exome Version 1	LID8578	335893	89.02	FC62109AAXX	2	no	300	NA19238-L3	PE	YRI117			HapMap	NA19238	YRI	NA19238_CL	female	lymphoblastoid cell line	MENDEL	PE	76	RD1237	2010-06-14	35873101	5452711352	0.0143	0.0032	0.0057	0.0375	0.0226	0.0097	0.015	0.051	35873101	100	5447649164	99.91	35873101	100
FC62109AAXX/lane3	none			LID8579	118	solution28	NA19238-L4	none	NMWE2.0	NimbleGen Whole Exome Version 1	LID8579	325439	89.08	FC62109AAXX	3	no	300	NA19238-L4	PE	YRI117			HapMap	NA19238	YRI	NA19238_CL	female	lymphoblastoid cell line	MENDEL	PE	76	RD1237	2010-06-14	34769541	5284970232	0.0156	0.0038	0.0066	0.0404	0.0228	0.0096	0.0151	0.0464	34769541	100	5277310324	99.86	34769541	100
FC62109AAXX/lane5	none			LID8580	122	solution32	NA19239-L2	none	NMWE2.0	NimbleGen Whole Exome Version 1	LID8580	315419	89.29	FC62109AAXX	5	no	300	NA19239-L2	PE	YRI117			HapMap	NA19239	YRI	NA19239_CL	male	lymphoblastoid cell line	MENDEL	PE	76	RD1237	2010-06-14	33792790	5136504080	0.0126	0.0043	0.005	0.0336	0.0212	0.0092	0.0142	0.0432	33792790	100	5125508398	99.79	33792790	100
FC62109AAXX/lane6	none			LID8581	119	solution29	NA19240-L2	none	NMWE2.0	NimbleGen Whole Exome Version 1	LID8581	323331	88.44	FC62109AAXX	6	no	300	NA19240-L2	PE	YRI117	NA19239	NA19238	HapMap	NA19240	YRI	NA19240_CL	female	lymphoblastoid cell line	MENDEL	PE	76	RD1237	2010-06-14	34299491	5213522632	0.0139	0.0043	0.006	0.0365	0.0226	0.0095	0.0148	0.0463	34299491	100	5197421140	99.69	34299491	100
FC62109AAXX/lane7	none			LID8582	120	solution30	NA19240-L3	none	NMWE2.0	NimbleGen Whole Exome Version 1	LID8582	301746	89.02	FC62109AAXX	7	no	300	NA19240-L3	PE	YRI117	NA19239	NA19238	HapMap	NA19240	YRI	NA19240_CL	female	lymphoblastoid cell line	MENDEL	PE	76	RD1237	2010-06-14	32225977	4898348504	0.0126	0.0046	0.0052	0.033	0.0211	0.0095	0.0143	0.042	32225977	100	4880537894	99.64	32225977	100
FC62109AAXX/lane8	none			LID8583	121	solution31	NA19240-L4	none	NMWE2.0	NimbleGen Whole Exome Version 1	LID8583	316694	82.45	FC62109AAXX	8	no	300	NA19240-L4	PE	YRI117	NA19239	NA19238	HapMap	NA19240	YRI	NA19240_CL	female	lymphoblastoid cell line	MENDEL	PE	76	RD1237	2010-06-14	31133066	4732226032	0.031	0.0068	0.0189	0.0633	0.0215	0.0101	0.0152	0.0407	31133066	100	4706201142	99.45	31133066	100
[truncated: 54 more columns]

## Sheet: sample-intended targets
S	main.chip	sample.family_id	sample.father_id	sample.mother_id	sample.origin	sample.person_id	sample.population	sample.sample_id	sample.sex	sample.tissue	sampleSets	nIndels	coding-target	coding-seen-n	coding-seen-percent	coding-variants-n	coding-variants-synonymous-n	coding-variants-non-synonymous-n	non-coding-target	non-coding-seen-n	non-coding-seen-percent	non-coding-variants-n	transition-transversion-ratio	bases-in-region	target-size-positions	target-size-regions	touched_regions-n	touched_regions-percent	mean-depth	positions-covered-at-1-n	positions-covered-at-1-percent	regions-covered-100-percent-at-1-n	regions-covered-100-percent-at-1-percent	positions-covered-at-10-n	positions-covered-at-10-percent	regions-covered-100-percent-at-10-n	regions-covered-100-percent-at-10-percent	positions-covered-at-20-n	positions-covered-at-20-percent	regions-covered-100-percent-at-20-n	regions-covered-100-percent-at-20-percent	positions-covered-at-40-n	positions-covered-at-40-percent	regions-covered-100-percent-at-40-n	regions-covered-100-percent-at-40-percent
CEU-D-NM-LN1	NMWE2.0					NA12878		CEU-D-NM-LN1			FC61U2UAAXX/lane7	8402	24695652	22100817	0.89	13286	7335	5951	1531643	1338144	0.87	555	3.39	1814942687	26227295	175278	170901	97.5	69.2	25144250	95.87	164023	93.58	23296064	88.82	145215	82.85	21348525	81.4	124495	71.03	16882243	64.37	85190	48.6
CEU-F-NM-LN1	NMWE2.0					NA12891		CEU-F-NM-LN1			FC61U2UAAXX/lane8	8225	24695652	21783087	0.88	12783	7046	5737	1531643	1317332	0.86	561	3.35	1605230438	26227295	175278	170985	97.55	61.2	25115616	95.76	163397	93.22	22936954	87.45	141275	80.6	20634894	78.68	117330	66.94	15512118	59.14	74591	42.56
CEU-M-NM-LN1	NMWE2.0					NA12892		CEU-M-NM-LN1			FC61U1EAAXX/lane5	7567	24695652	23217358	0.94	14228	7838	6390	1531643	1417690	0.93	647	3.25	2455157006	26227295	175278	171890	98.07	93.61	25483481	97.16	168151	95.93	24511618	93.46	158447	90.4	23354715	89.05	145518	83.02	20284569	77.34	114568	65.36
YRI-D-AG-LN1	AGWE1.0					NA19240		YRI-D-AG-LN1			FC61JP3AAXX/lane5	9602	27051453	23600990	0.87	17431	9444	7987	10588943	9072197	0.86	9510	2.95	2007873724	37640396	165637	161536	97.52	53.34	36312169	96.47	153577	92.72	31993945	85	120386	72.68	27664256	73.5	92700	55.97	20261911	53.83	48018	28.99
YRI-D-AG-LN12	AGWE1.0					NA19240		YRI-D-AG-LN12			FC61JP3AAXX/lane5 FC61JP3AAXX/lane6	13652	27051453	24967236	0.92	19030	10345	8685	10588943	9686483	0.91	10622	2.93	3833409509	37640396	165637	162201	97.93	101.84	36574600	97.17	157035	94.81	34353280	91.27	138381	83.54	31881764	84.7	121134	73.13	27372921	72.72	92162	55.64
YRI-D-AG-LN123	AGWE1.0					NA19240		YRI-D-AG-LN123			FC61JP3AAXX/lane5 FC61JP3AAXX/lane6 FC61JP3AAXX/lane7	16434	27051453	25455545	0.94	19697	10725	8972	10588943	9905982	0.94	11025	2.92	5553141020	37640396	165637	162463	98.08	147.53	36676068	97.44	158321	95.58	35181662	93.47	145316	87.73	33510071	89.03	132605	80.06	30205224	80.25	110746	66.86
YRI-D-AG-LN1234	AGWE1.0					NA19240		YRI-D-AG-LN1234			FC61JP3AAXX/lane5 FC61JP3AAXX/lane6 FC61JP3AAXX/lane7 FC61JP3AAXX/lane8	18605	27051453	25674725	0.95	19940	10853	9087	10588943	10003960	0.94	11253	2.91	7253384241	37640396	165637	162561	98.14	192.7	36717973	97.55	158928	95.95	35557926	94.47	148758	89.81	34300816	91.13	138917	83.87	31712721	84.25	120964	73.03
YRI-D-AG-LN2	AGWE1.0					NA19240		YRI-D-AG-LN2			FC61JP3AAXX/lane6	9427	27051453	23522236	0.87	17376	9440	7936	10588943	9021773	0.85	9426	2.96	1825535785	37640396	165637	161554	97.53	48.5	36321296	96.5	153560	92.71	31798986	84.48	118603	71.6	27102056	72	88135	53.21	19037387	50.58	41244	24.9
YRI-D-AG-LN3	AGWE1.0					NA19240		YRI-D-AG-LN3			FC61JP3AAXX/lane7	9201	27051453	23506929	0.87	17386	9422	7964	10588943	8999859	0.85	9378	2.97	1719731511	37640396	165637	161640	97.59	45.69	36344535	96.56	153635	92.75	31711502	84.25	117286	70.81	26810002	71.23	85067	51.36	18245268	48.47	36268	21.9
YRI-D-AG-LN4	AGWE1.0					NA19240		YRI-D-AG-LN4			FC61JP3AAXX/lane8	9080	27051453	23224884	0.86	16926	9175	7751	10588943	8901954	0.84	9091	2.97	1700243221	37640396	165637	161463	97.48	45.17	36279579	96.38	153000	92.37	31422894	83.48	116228	70.17	26492730	70.38	84797	51.19	18030861	47.9	36492	22.03
YRI-D-NM-LN1	NMWE2.0					NA19240		YRI-D-NM-LN1			FC61U1EAAXX/lane8	9279	24695652	23036955	0.93	17535	9749	7786	1531643	1398052	0.91	760	3.39	1921411126	26227295	175278	171875	98.06	73.26	25468366	97.11	167864	95.77	24281810	92.58	154826	88.33	22600837	86.17	135518	77.32	18065284	68.88	93882	53.56
YRI-D-NM-LN12	NMWE2.0					NA19240		YRI-D-NM-LN12			FC61U1EAAXX/lane8 FC62109AAXX/lane6	13008	24695652	23547678	0.95	18273	10116	8157	1531643	1438795	0.94	821	3.3	3843538894	26227295	175278	172125	98.2	146.55	25543739	97.39	168819	96.31	24912233	94.99	163007	93	24271413	92.54	155677	88.82	22562491	86.03	136701	77.99
YRI-D-NM-LN123	NMWE2.0					NA19240		YRI-D-NM-LN123			FC61U1EAAXX/lane8 FC62109AAXX/lane6 FC62109AAXX/lane7	15348	24695652	23701064	0.96	18498	10225	8273	1531643	1451572	0.95	853	3.26	5643543127	26227295	175278	172236	98.26	215.18	25576589	97.52	169190	96.53	25098911	95.7	165182	94.24	24691210	94.14	160865	91.78	23717916	90.43	149683	85.4
YRI-D-NM-LN1234	NMWE2.0					NA19240		YRI-D-NM-LN1234			FC61U1EAAXX/lane8 FC62109AAXX/lane6 FC62109AAXX/lane7 FC62109AAXX/lane8	16819	24695652	23782669	0.96	18630	10281	8349	1531643	1458776	0.95	855	3.25	7491628680	26227295	175278	172334	98.32	285.64	25601118	97.61	169415	96.66	25198682	96.08	166147	94.79	24888331	94.89	163225	93.12	24226388	92.37	155824	88.9
YRI-D-NM-LN2	NMWE2.0					NA19240		YRI-D-NM-LN2			FC62109AAXX/lane6	9149	24695652	23008381	0.93	17734	9858	7876	1531643	1389624	0.91	783	3.37	1922127768	26227295	175278	171725	97.97	73.29	25421690	96.93	167475	95.55	24154396	92.1	153140	87.37	22314783	85.08	132413	75.54	17633493	67.23	91232	52.05
YRI-D-NM-LN3	NMWE2.0					NA19240		YRI-D-NM-LN3			FC62109AAXX/lane7	9048	24695652	22978751	0.93	17720	9831	7889	1531643	1387532	0.91	780	3.32	1800004233	26227295	175278	171737	97.98	68.63	25431181	96.96	167549	95.59	24094676	91.87	152107	86.78	22069818	84.15	129638	73.96	17014228	64.87	86340	49.26
YRI-D-NM-LN4	NMWE2.0					NA19240		YRI-D-NM-LN4			FC62109AAXX/lane8	7759	24695652	22942971	0.93	17605	9789	7816	1531643	1391562	0.91	781	3.36	1848085553	26227295	175278	171791	98.01	70.46	25425791	96.94	167374	95.49	24090095	91.85	152494	87	22177574	84.56	130942	74.71	17269109	65.84	87696	50.03
YRI-F-NM-LN1	NMWE2.0					NA19239		YRI-F-NM-LN1			FC61U1EAAXX/lane7	7625	24695652	23310426	0.94	17824	9894	7930	1531643	1426725	0.93	785	3.31	2406005902	26227295	175278	172226	98.26	91.74	25546305	97.4	168574	96.18	24587732	93.75	157962	90.12	23326985	88.94	143018	81.59	19917452	75.94	109064	62.22
YRI-F-NM-LN12	NMWE2.0					NA19239		YRI-F-NM-LN12			FC61U1EAAXX/lane7 FC62109AAXX/lane5	10454	24695652	23665152	0.96	18270	10118	8152	1531643	1450876	0.95	830	3.26	4554679165	26227295	175278	172393	98.35	173.66	25602422	97.62	169283	96.58	25046926	95.5	164054	93.6	24512661	93.46	158077	90.19	23167636	88.33	142519	81.31
YRI-F-NM-LN2	NMWE2.0					NA19239		YRI-F-NM-LN2			FC62109AAXX/lane5	7468	24695652	23133838	0.94	17722	9842	7880	1531643	1408207	0.92	773	3.33	2148673263	26227295	175278	171995	98.13	81.93	25474423	97.13	167859	95.77	24341544	92.81	155461	88.69	22790514	86.9	137422	78.4	18716547	71.36	99141	56.56
YRI-M-AG-LN1	AGWE1.0					NA19238		YRI-M-AG-LN1			FC61JP3AAXX/lane1	10148	27051453	23549873	0.87	17215	9297	7918	10588943	9018219	0.85	9410	2.91	1715286327	37640396	165637	161687	97.62	45.57	36359381	96.6	153892	92.91	31828282	84.56	118242	71.39	26901112	71.47	85920	51.87	18238595	48.45	36537	22.06
YRI-M-AG-LN12	AGWE1.0					NA19238		YRI-M-AG-LN12			FC61JP3AAXX/lane1 FC61JP3AAXX/lane2	14182	27051453	24831872	0.92	18683	10140	8543	10588943	9614811	0.91	10385	2.88	3191804393	37640396	165637	162185	97.92	84.8	36566008	97.15	156802	94.67	34109311	90.62	136186	82.22	31273422	83.08	116946	70.6	26051039	69.21	83118	50.18
YRI-M-AG-LN123	AGWE1.0					NA19238		YRI-M-AG-LN123			FC61JP3AAXX/lane1 FC61JP3AAXX/lane2 FC61JP3AAXX/lane3	17565	27051453	25341556	0.94	19320	10509	8811	10588943	9848560	0.93	10896	2.85	4833640984	37640396	165637	162398	98.04	128.42	36654411	97.38	158041	95.41	35001313	92.99	143854	86.85	33110897	87.97	130127	78.56	29441655	78.22	105971	63.98
YRI-M-AG-LN1234	AGWE1.0					NA19238		YRI-M-AG-LN1234			FC61JP3AAXX/lane1 FC61JP3AAXX/lane2 FC61JP3AAXX/lane3 FC61JP3AAXX/lane4	20085	27051453	25621810	0.95	19656	10687	8969	10588943	9978225	0.94	11163	2.84	6749024046	37640396	165637	162520	98.12	179.3	36706120	97.52	158755	95.85	35472520	94.24	148104	89.41	34133644	90.68	137676	83.12	31381765	83.37	119181	71.95
YRI-M-AG-LN2	AGWE1.0					NA19238		YRI-M-AG-LN2			FC61JP3AAXX/lane2	8749	27051453	22815105	0.84	16313	8782	7531	10588943	8715748	0.82	8892	2.89	1476518066	37640396	165637	161312	97.39	39.23	36193706	96.16	151930	91.72	30660038	81.46	110877	66.94	25147200	66.81	75523	45.6	15759688	41.87	26621	16.07
YRI-M-AG-LN3	AGWE1.0					NA19238		YRI-M-AG-LN3			FC61JP3AAXX/lane3	9547	27051453	23116699	0.85	16699	9009	7690	10588943	8849318	0.84	9067	2.92	1641836591	37640396	165637	161276	97.37	43.62	36235686	96.27	152491	92.06	31193691	82.87	114689	69.24	26112201	69.37	82253	49.66	17444667	46.35	33930	20.48
YRI-M-AG-LN4	AGWE1.0					NA19238		YRI-M-AG-LN4			FC61JP3AAXX/lane4	9827	27051453	23483955	0.87	17053	9211	7842	10588943	9020973	0.85	9444	2.88	1915383062	37640396	165637	161493	97.5	50.89	36299647	96.44	153418	92.62	31797266	84.48	119523	72.16	27303120	72.54	90965	54.92	19675672	52.27	45073	27.21
YRI-M-NM-LN1	NMWE2.0					NA19238		YRI-M-NM-LN1			FC61U1EAAXX/lane6	8716	24695652	23195894	0.94	17577	9738	7839	1531643	1417471	0.93	812	3.27	2325348882	26227295	175278	172019	98.14	88.66	25493650	97.2	168101	95.91	24470589	93.3	157677	89.96	23217947	88.53	143812	82.05	19884375	75.82	110647	63.13
YRI-M-NM-LN12	NMWE2.0					NA19238		YRI-M-NM-LN12			FC61U1EAAXX/lane6 FC62109AAXX/lane1	12236	24695652	23599317	0.96	18145	10027	8118	1531643	1445894	0.94	855	3.2	4540511158	26227295	175278	172236	98.26	173.12	25560691	97.46	168887	96.35	24979008	95.24	163839	93.47	24445497	93.21	158219	90.27	23170123	88.34	144039	82.18
YRI-M-NM-LN123	NMWE2.0					NA19238		YRI-M-NM-LN123			FC61U1EAAXX/lane6 FC62109AAXX/lane1 FC62109AAXX/lane2	14478	24695652	23730055	0.96	18346	10121	8225	1531643	1456533	0.95	869	3.18	6730806416	26227295	175278	172322	98.31	256.63	25592071	97.58	169272	96.57	25138106	95.85	165548	94.45	24784632	94.5	162073	92.47	24033918	91.64	153882	87.79
YRI-M-NM-LN1234	NMWE2.0					NA19238		YRI-M-NM-LN1234			FC61U1EAAXX/lane6 FC62109AAXX/lane1 FC62109AAXX/lane2 FC62109AAXX/lane3	16309	24695652	23798894	0.96	18451	10184	8267	1531643	1461792	0.95	880	3.15	8844939612	26227295	175278	172372	98.34	337.24	25609982	97.65	169479	96.69	25220669	96.16	166359	94.91	24943162	95.1	163861	93.49	24397532	93.02	158162	90.23
YRI-M-NM-LN2	NMWE2.0					NA19238		YRI-M-NM-LN2			FC62109AAXX/lane1	8613	24695652	23106393	0.94	17604	9755	7849	1531643	1403353	0.92	795	3.26	2215162276	26227295	175278	171759	97.99	84.46	25434691	96.98	167636	95.64	24331082	92.77	155886	88.94	22895796	87.3	139408	79.54	19098215	72.82	103096	58.82
YRI-M-NM-LN3	NMWE2.0					NA19238		YRI-M-NM-LN3			FC62109AAXX/lane2	8336	24695652	23109211	0.94	17584	9740	7844	1531643	1407269	0.92	799	3.3	2190295258	26227295	175278	171718	97.97	83.51	25432427	96.97	167664	95.66	24341245	92.81	156214	89.12	22952204	87.51	140154	79.96	19214380	73.26	104081	59.38
YRI-M-NM-LN4	NMWE2.0					NA19238		YRI-M-NM-LN4			FC62109AAXX/lane3	8410	24695652	23073132	0.93	17583	9724	7859	1531643	1403139	0.92	790	3.28	2114133196	26227295	175278	171750	97.99	80.61	25425871	96.94	167564	95.6	24286467	92.6	155653	88.8	22816471	87	138760	79.17	18840892	71.84	101027	57.64

## Sheet: sample-CCDS
S	sample.family_id	sample.father_id	sample.mother_id	sample.origin	sample.person_id	sample.population	sample.sample_id	sample.sex	sample.tissue	sampleSets	nIndels	coding-target	coding-seen-n	coding-seen-percent	coding-variants-n	coding-variants-synonymous-n	coding-variants-non-synonymous-n	non-coding-target	non-coding-seen-n	non-coding-seen-percent	non-coding-variants-n	transition-transversion-ratio	bases-in-region	target-size-positions	target-size-regions	touched_regions-n	touched_regions-percent	mean-depth	positions-covered-at-1-n	positions-covered-at-1-percent	regions-covered-100-percent-at-1-n	regions-covered-100-percent-at-1-percent	positions-covered-at-10-n	positions-covered-at-10-percent	regions-covered-100-percent-at-10-n	regions-covered-100-percent-at-10-percent	positions-covered-at-20-n	positions-covered-at-20-percent	regions-covered-100-percent-at-20-n	regions-covered-100-percent-at-20-percent	positions-covered-at-40-n	positions-covered-at-40-percent	regions-covered-100-percent-at-40-n	regions-covered-100-percent-at-40-percent
CEU-D-1000GP					NA12878		CEU-D-1000GP				53214	27515053	26695293	0.97	16725	8987	7738	0	0	N/A	0	3.23	1640874648	27515053	161751	160391	99.16	59.64	27156655	98.7	158985	98.29	26789586	97.36	155391	96.07	26215037	95.28	150375	92.97	23560363	85.63	115790	71.59
CEU-D-1000GP-our					NA12878		CEU-D-1000GP-our				13632	27515053	24841666	0.9	13102	7096	6006	0	0	N/A	0	3.43	789867959	27515053	161751	159142	98.39	28.71	26880818	97.69	156072	96.49	24785192	90.08	134406	83.09	20781328	75.53	84497	52.24	5815335	21.14	1760	1.09
CEU-D-NM-LN1					NA12878		CEU-D-NM-LN1			FC61U2UAAXX/lane7	8402	27515053	22245258	0.81	12994	7187	5807	0	0	N/A	0	3.48	1725516412	27515053	161751	143156	88.5	62.71	23850267	86.68	138055	85.35	22110691	80.36	123718	76.49	20280841	73.71	107118	66.22	16066158	58.39	75350	46.58
CEU-F-1000GP					NA12891		CEU-F-1000GP				5527	27515053	24915784	0.91	13053	7115	5938	0	0	N/A	0	3.4	780236369	27515053	161751	159107	98.37	28.36	26877747	97.68	156765	96.92	25706774	93.43	140979	87.16	21524601	78.23	90901	56.2	4484849	16.3	1412	0.87
CEU-F-1000GP-our					NA12891		CEU-F-1000GP-our				7759	27515053	23128589	0.84	10533	5701	4832	0	0	N/A	0	3.43	494715004	27515053	161751	159065	98.34	17.98	26823433	97.49	154877	95.75	22901805	83.23	99567	61.56	12180661	44.27	10889	6.73	109523	0.4	8	0
CEU-F-NM-LN1					NA12891		CEU-F-NM-LN1			FC61U2UAAXX/lane8	8225	27515053	21925315	0.8	12501	6908	5593	0	0	N/A	0	3.48	1525003468	27515053	161751	143268	88.57	55.42	23822933	86.58	137616	85.08	21772109	79.13	120580	74.55	19605077	71.25	101310	62.63	14757770	53.64	66324	41
CEU-M-1000GP					NA12892		CEU-M-1000GP				3819	27515053	23625446	0.86	11322	6126	5196	0	0	N/A	0	3.34	614855884	27515053	161751	158839	98.2	22.35	26783678	97.34	155522	96.15	24758583	89.98	129248	79.91	17797530	64.68	46391	28.68	602531	2.19	77	0.05
CEU-M-1000GP-our					NA12892		CEU-M-1000GP-our				6488	27515053	20836088	0.76	8045	4363	3682	0	0	N/A	0	3.46	389865615	27515053	161751	158637	98.07	14.17	26620334	96.75	151796	93.85	20311909	73.82	66874	41.34	6359650	23.11	1058	0.65	8654	0.03	2	0
CEU-M-NM-LN1					NA12892		CEU-M-NM-LN1			FC61U1EAAXX/lane5	7567	27515053	23367879	0.85	13934	7687	6247	0	0	N/A	0	3.36	2326845528	27515053	161751	143836	88.92	84.57	24165591	87.83	140979	87.16	23251824	84.51	133959	82.82	22160444	80.54	124486	76.96	19257852	69.99	101153	62.54
YRI-D-1000GP					NA19240		YRI-D-1000GP				31421	27515053	26830547	0.98	20608	11248	9360	0	0	N/A	0	3.29	1872808473	27515053	161751	160647	99.32	68.06	27185759	98.8	159093	98.36	26848341	97.58	156406	96.7	26460090	96.17	152793	94.46	25018451	90.93	131001	80.99
YRI-D-1000GP-our					NA19240		YRI-D-1000GP-our				21466	27515053	25908492	0.94	18536	10178	8358	0	0	N/A	0	3.38	787832603	27515053	161751	159028	98.32	28.63	26903255	97.78	156970	97.04	26034075	94.62	144641	89.42	22971500	83.49	74220	45.89	3651103	13.27	244	0.15
YRI-D-AG-LN1					NA19240		YRI-D-AG-LN1			FC61JP3AAXX/lane5	9602	27515053	23767506	0.86	17214	9348	7866	0	0	N/A	0	3.44	1537662440	27515053	161751	157372	97.29	55.88	26396703	95.94	151497	93.66	23303081	84.69	126297	78.08	20312759	73.82	103944	64.26	15276209	55.52	67263	41.58
YRI-D-AG-LN12					NA19240		YRI-D-AG-LN12			FC61JP3AAXX/lane5 FC61JP3AAXX/lane6	13652	27515053	25169400	0.91	18803	10258	8545	0	0	N/A	0	3.42	2935406019	27515053	161751	157967	97.66	106.68	26604290	96.69	153940	95.17	24959262	90.71	140310	86.74	23224312	84.41	127038	78.54	20114562	73.1	103991	64.29
YRI-D-AG-LN123					NA19240		YRI-D-AG-LN123			FC61JP3AAXX/lane5 FC61JP3AAXX/lane6 FC61JP3AAXX/lane7	16434	27515053	25679614	0.93	19468	10639	8829	0	0	N/A	0	3.4	4253185388	27515053	161751	158192	97.8	154.58	26688202	96.99	154852	95.73	25550953	92.86	145534	89.97	24373146	88.58	136026	84.1	22064907	80.19	118974	73.55
YRI-D-AG-LN1234					NA19240		YRI-D-AG-LN1234			FC61JP3AAXX/lane5 FC61JP3AAXX/lane6 FC61JP3AAXX/lane7 FC61JP3AAXX/lane8	18605	27515053	25911548	0.94	19719	10769	8950	0	0	N/A	0	3.39	5554692724	27515053	161751	158288	97.86	201.88	26723239	97.12	155273	96	25821925	93.85	148040	91.52	24926224	90.59	140843	87.07	23111026	83.99	126951	78.49
YRI-D-AG-LN2					NA19240		YRI-D-AG-LN2			FC61JP3AAXX/lane6	9427	27515053	23687065	0.86	17145	9346	7799	0	0	N/A	0	3.45	1397743579	27515053	161751	157403	97.31	50.8	26407087	95.97	151539	93.69	23172620	84.22	124753	77.13	19935592	72.45	100616	62.2	14450503	52.52	60635	37.49
YRI-D-AG-LN3					NA19240		YRI-D-AG-LN3			FC61JP3AAXX/lane7	9201	27515053	23672809	0.86	17161	9329	7832	0	0	N/A	0	3.45	1317779369	27515053	161751	157460	97.35	47.89	26427829	96.05	151588	93.72	23129638	84.06	123924	76.61	19760359	71.82	98447	60.86	13942647	50.67	55995	34.62
YRI-D-AG-LN4					NA19240		YRI-D-AG-LN4			FC61JP3AAXX/lane8	9080	27515053	23384263	0.85	16708	9085	7623	0	0	N/A	0	3.44	1301507336	27515053	161751	157315	97.26	47.3	26370606	95.84	151095	93.41	22907193	83.25	122767	75.9	19510222	70.91	97305	60.16	13759536	50.01	55466	34.29
YRI-D-NM-LN1					NA19240		YRI-D-NM-LN1			FC61U1EAAXX/lane8	9279	27515053	23187502	0.84	17146	9545	7601	0	0	N/A	0	3.45	1825040561	27515053	161751	143817	88.91	66.33	24154372	87.79	140781	87.04	23045090	83.75	130816	80.87	21470578	78.03	115621	71.48	17184067	62.45	82336	50.9
YRI-D-NM-LN12					NA19240		YRI-D-NM-LN12			FC61U1EAAXX/lane8 FC62109AAXX/lane6	13008	27515053	23703374	0.86	17864	9908	7956	0	0	N/A	0	3.37	3649837023	27515053	161751	144006	89.03	132.65	24225037	88.04	141464	87.46	23634455	85.9	137137	84.78	23039026	83.73	131436	81.26	21435624	77.91	116261	71.88
YRI-D-NM-LN123					NA19240		YRI-D-NM-LN123			FC61U1EAAXX/lane8 FC62109AAXX/lane6 FC62109AAXX/lane7	15348	27515053	23858513	0.87	18081	10013	8068	0	0	N/A	0	3.34	5359004187	27515053	161751	144081	89.08	194.77	24256251	88.16	141717	87.61	23808434	86.53	138791	85.81	23429238	85.15	135472	83.75	22522202	81.85	126554	78.24
YRI-D-NM-LN1234					NA19240		YRI-D-NM-LN1234			FC61U1EAAXX/lane8 FC62109AAXX/lane6 FC62109AAXX/lane7 FC62109AAXX/lane8	16819	27515053	23940778	0.87	18208	10068	8140	0	0	N/A	0	3.32	7111206053	27515053	161751	144145	89.12	258.45	24279481	88.24	141867	87.71	23900429	86.86	139519	86.26	23610827	85.81	137329	84.9	22997408	83.58	131527	81.31
YRI-D-NM-LN2					NA19240		YRI-D-NM-LN2			FC62109AAXX/lane6	9149	27515053	23158792	0.84	17341	9651	7690	0	0	N/A	0	3.42	1824796462	27515053	161751	143706	88.84	66.32	24110684	87.63	140468	86.84	22931159	83.34	129251	79.91	21203062	77.06	112664	69.65	16770376	60.95	79591	49.21
YRI-D-NM-LN3					NA19240		YRI-D-NM-LN3			FC62109AAXX/lane7	9048	27515053	23128708	0.84	17328	9625	7703	0	0	N/A	0	3.39	1709167164	27515053	161751	143711	88.85	62.12	24119946	87.66	140513	86.87	22876089	83.14	128404	79.38	20974170	76.23	110363	68.23	16186738	58.83	75407	46.62
YRI-D-NM-LN4					NA19240		YRI-D-NM-LN4			FC62109AAXX/lane8	7759	27515053	23091288	0.84	17213	9587	7626	0	0	N/A	0	3.42	1752201866	27515053	161751	143755	88.87	63.68	24112288	87.63	140411	86.81	22863770	83.1	129272	79.92	21062553	76.55	112729	69.69	16411813	59.65	78369	48.45
YRI-F-1000GP					NA19239		YRI-F-1000GP				6191	27515053	25311928	0.92	16305	8960	7345	0	0	N/A	0	3.43	703628099	27515053	161751	159138	98.38	25.57	26853880	97.6	156383	96.68	25694511	93.38	141171	87.28	21393948	77.75	63680	39.37	1339851	4.87	142	0.09
YRI-F-1000GP-our					NA19239		YRI-F-1000GP-our				12901	27515053	23859112	0.87	14536	8020	6516	0	0	N/A	0	3.43	519486498	27515053	161751	159066	98.34	18.88	26823837	97.49	155069	95.87	23920818	86.94	106560	65.88	13531932	49.18	7446	4.6	106575	0.39	11	0.01
YRI-F-NM-LN1					NA19239		YRI-F-NM-LN1			FC61U1EAAXX/lane7	7625	27515053	23460559	0.85	17389	9663	7726	0	0	N/A	0	3.4	2278862634	27515053	161751	144098	89.09	82.82	24224076	88.04	141292	87.35	23320414	84.76	133763	82.7	22130870	80.43	123033	76.06	18903419	68.7	97540	60.3
YRI-F-NM-LN12					NA19239		YRI-F-NM-LN12			FC61U1EAAXX/lane7 FC62109AAXX/lane5	10454	27515053	23818617	0.87	17820	9883	7937	0	0	N/A	0	3.36	4314038464	27515053	161751	144209	89.15	156.79	24277893	88.23	141804	87.67	23753414	86.33	138058	85.35	23252909	84.51	133729	82.68	21985236	79.9	122431	75.69
YRI-F-NM-LN2					NA19239		YRI-F-NM-LN2			FC62109AAXX/lane5	7468	27515053	23282984	0.85	17294	9613	7681	0	0	N/A	0	3.42	2035175830	27515053	161751	143920	88.98	73.97	24158144	87.8	140789	87.04	23095065	83.94	131735	81.44	21632182	78.62	118399	73.2	17775289	64.6	88739	54.86
YRI-M-1000GP					NA19238		YRI-M-1000GP				3766	27515053	20731411	0.75	9282	4974	4308	0	0	N/A	0	3.37	464625105	27515053	161751	158832	98.2	16.89	26712754	97.08	154009	95.21	22591337	82.11	94559	58.46	10426916	37.9	6874	4.25	54478	0.2	12	0.01
YRI-M-1000GP-our					NA19238		YRI-M-1000GP-our				6814	27515053	16827601	0.61	7141	3752	3389	0	0	N/A	0	3.42	305165024	27515053	161751	158582	98.04	11.09	26437586	96.08	146249	90.42	15588977	56.66	31201	19.29	2985631	10.85	177	0.11	3299	0.01	1	0
YRI-M-AG-LN1					NA19238		YRI-M-AG-LN1			FC61JP3AAXX/lane1	10148	27515053	23718784	0.86	16991	9200	7791	0	0	N/A	0	3.38	1314187379	27515053	161751	157476	97.36	47.76	26443636	96.11	151768	93.83	23210035	84.35	124337	76.87	19826887	72.06	98545	60.92	13941922	50.67	55474	34.3
YRI-M-AG-LN12					NA19238		YRI-M-AG-LN12			FC61JP3AAXX/lane1 FC61JP3AAXX/lane2	14182	27515053	25031012	0.91	18452	10040	8412	0	0	N/A	0	3.35	2445215114	27515053	161751	157934	97.64	88.87	26600116	96.67	153817	95.09	24797445	90.12	138525	85.64	22808702	82.9	123393	76.29	19231935	69.9	96360	59.57
YRI-M-AG-LN123					NA19238		YRI-M-AG-LN123			FC61JP3AAXX/lane1 FC61JP3AAXX/lane2 FC61JP3AAXX/lane3	17565	27515053	25559334	0.93	19086	10404	8682	0	0	N/A	0	3.34	3702699121	27515053	161751	158129	97.76	134.57	26669357	96.93	154696	95.64	25424728	92.4	144317	89.22	24091864	87.56	133793	82.72	21540790	78.29	114733	70.93
YRI-M-AG-LN1234					NA19238		YRI-M-AG-LN1234			FC61JP3AAXX/lane1 FC61JP3AAXX/lane2 FC61JP3AAXX/lane3 FC61JP3AAXX/lane4	20085	27515053	25855348	0.94	19423	10586	8837	0	0	N/A	0	3.32	5169607620	27515053	161751	158241	97.83	187.88	26712338	97.08	155194	95.95	25763362	93.63	147503	91.19	24807757	90.16	139717	86.38	22878709	83.15	125263	77.44
YRI-M-AG-LN2					NA19238		YRI-M-AG-LN2			FC61JP3AAXX/lane2	8749	27515053	22968895	0.83	16095	8678	7417	0	0	N/A	0	3.35	1131027735	27515053	161751	157171	97.17	41.11	26306482	95.61	150316	92.93	22375759	81.32	118247	73.1	18605108	67.62	89794	55.51	12199729	44.34	44487	27.5
YRI-M-AG-LN3					NA19238		YRI-M-AG-LN3			FC61JP3AAXX/lane3	9547	27515053	23274311	0.85	16472	8908	7564	0	0	N/A	0	3.4	1257484007	27515053	161751	157216	97.2	45.7	26334694	95.71	150786	93.22	22747342	82.67	121295	74.99	19257810	69.99	95168	58.84	13361262	48.56	52759	32.62
YRI-M-AG-LN4					NA19238		YRI-M-AG-LN4			FC61JP3AAXX/lane4	9827	27515053	23649025	0.86	16832	9112	7720	0	0	N/A	0	3.37	1466908499	27515053	161751	157347	97.28	53.31	26390379	95.91	151421	93.61	23164888	84.19	125207	77.41	20054942	72.89	102081	63.11	14876649	54.07	64184	39.68
YRI-M-NM-LN1					NA19238		YRI-M-NM-LN1			FC61U1EAAXX/lane6	8716	27515053	23346114	0.85	17195	9537	7658	0	0	N/A	0	3.34	2203683565	27515053	161751	143940	88.99	80.09	24174348	87.86	140963	87.15	23212159	84.36	133395	82.47	22031041	80.07	123264	76.21	18876675	68.6	98102	60.65
YRI-M-NM-LN12					NA19238		YRI-M-NM-LN12			FC61U1EAAXX/lane6 FC62109AAXX/lane1	12236	27515053	23753220	0.86	17742	9816	7926	0	0	N/A	0	3.28	4303961909	27515053	161751	144082	89.08	156.42	24238142	88.09	141484	87.47	23690487	86.1	137854	85.23	23192650	84.29	133761	82.7	21991806	79.93	123221	76.18
YRI-M-NM-LN123					NA19238		YRI-M-NM-LN123			FC61U1EAAXX/lane6 FC62109AAXX/lane1 FC62109AAXX/lane2	14478	27515053	23885380	0.87	17936	9908	8028	0	0	N/A	0	3.25	6379505502	27515053	161751	144137	89.11	231.86	24268145	88.2	141752	87.64	23839380	86.64	139071	85.98	23508779	85.44	136587	84.44	22806922	82.89	130518	80.69
YRI-M-NM-LN1234					NA19238		YRI-M-NM-LN1234			FC61U1EAAXX/lane6 FC62109AAXX/lane1 FC62109AAXX/lane2 FC62109AAXX/lane3	16309	27515053	23955127	0.87	18034	9967	8067	0	0	N/A	0	3.23	8383541374	27515053	161751	144177	89.14	304.69	24285627	88.26	141899	87.73	23916965	86.92	139694	86.36	23656715	85.98	137855	85.23	23148910	84.13	133650	82.63
YRI-M-NM-LN2					NA19238		YRI-M-NM-LN2			FC62109AAXX/lane1	8613	27515053	23256102	0.85	17222	9556	7666	0	0	N/A	0	3.34	2100278344	27515053	161751	143726	88.86	76.33	24119403	87.66	140587	86.92	23089595	83.92	131903	81.55	21739042	79.01	119447	73.85	18145206	65.95	91253	56.42
YRI-M-NM-LN3					NA19238		YRI-M-NM-LN3			FC62109AAXX/lane2	8336	27515053	23258790	0.85	17205	9539	7666	0	0	N/A	0	3.37	2075543593	27515053	161751	143690	88.83	75.43	24117157	87.65	140611	86.93	23095208	83.94	132232	81.75	21787265	79.18	120348	74.4	18248439	66.32	92622	57.26
YRI-M-NM-LN4					NA19238		YRI-M-NM-LN4			FC62109AAXX/lane3	8410	27515053	23222868	0.84	17197	9520	7677	0	0	N/A	0	3.35	2004035872	27515053	161751	143749	88.87	72.83	24111947	87.63	140541	86.89	23045685	83.76	131701	81.42	21658334	78.71	119095	73.63	17894831	65.04	89702	55.46

## Sheet: sample-REFSEQ
S	sample.family_id	sample.father_id	sample.mother_id	sample.origin	sample.person_id	sample.population	sample.sample_id	sample.sex	sample.tissue	sampleSets	nIndels	coding-target	coding-seen-n	coding-seen-percent	coding-variants-n	coding-variants-synonymous-n	coding-variants-non-synonymous-n	non-coding-target	non-coding-seen-n	non-coding-seen-percent	non-coding-variants-n	transition-transversion-ratio	bases-in-region	target-size-positions	target-size-regions	touched_regions-n	touched_regions-percent	mean-depth	positions-covered-at-1-n	positions-covered-at-1-percent	regions-covered-100-percent-at-1-n	regions-covered-100-percent-at-1-percent	positions-covered-at-10-n	positions-covered-at-10-percent	regions-covered-100-percent-at-10-n	regions-covered-100-percent-at-10-percent	positions-covered-at-20-n	positions-covered-at-20-percent	regions-covered-100-percent-at-20-n	regions-covered-100-percent-at-20-percent	positions-covered-at-40-n	positions-covered-at-40-percent	regions-covered-100-percent-at-40-n	regions-covered-100-percent-at-40-percent
CEU-D-1000GP					NA12878		CEU-D-1000GP				53214	33028854	31828789	0.96	20632	10749	9883	32517131	31110451	0.96	31257	2.48	3875679844	65545985	209206	206848	98.87	59.13	64412838	98.27	203439	97.24	63176505	96.39	194892	93.16	61563623	93.92	185183	88.52	55074703	84.02	135478	64.76
CEU-D-1000GP-our					NA12878		CEU-D-1000GP-our				13632	33028854	29959326	0.91	15703	8264	7439	32517131	29014833	0.89	24444	2.56	1858625600	65545985	209206	204319	97.66	28.36	63454728	96.81	195596	93.49	58001695	88.49	160566	76.75	49054506	74.84	96905	46.32	13609039	20.76	1799	0.86
CEU-D-NM-LN1					NA12878		CEU-D-NM-LN1			FC61U2UAAXX/lane7	8402	33028854	23001541	0.7	12522	6917	5605	32517131	2772356	0.09	2299	3.21	1901645042	65545985	209206	147063	70.3	29.01	28604092	43.64	126650	60.54	25278489	38.57	113536	54.27	22729109	34.68	98480	47.07	17628187	26.89	69335	33.14
CEU-F-1000GP					NA12891		CEU-F-1000GP				5527	33028854	29662679	0.9	16079	8527	7552	32517131	28590901	0.88	24828	2.5	1839709627	65545985	209206	204411	97.71	28.07	63483935	96.85	198102	94.69	59872295	91.34	169437	80.99	50459138	76.98	105069	50.22	10962612	16.73	1489	0.71
CEU-F-1000GP-our					NA12891		CEU-F-1000GP-our				7759	33028854	28336880	0.86	12913	6831	6082	32517131	27226085	0.84	20286	2.54	1180071092	65545985	209206	204070	97.55	18	63124708	96.31	191616	91.59	53563607	81.72	115760	55.33	30091782	45.91	11695	5.59	284996	0.43	19	0.01
CEU-F-NM-LN1					NA12891		CEU-F-NM-LN1			FC61U2UAAXX/lane8	8225	33028854	22707725	0.69	12316	6761	5555	32517131	2723729	0.08	2190	3.17	1683682479	65545985	209206	147187	70.36	25.69	28612849	43.65	126352	60.4	24867756	37.94	110799	52.96	21932185	33.46	93286	44.59	16165460	24.66	61016	29.17
CEU-M-1000GP					NA12892		CEU-M-1000GP				3819	33028854	28093128	0.85	13793	7249	6544	32517131	27293023	0.84	22220	2.51	1455308680	65545985	209206	203964	97.49	22.2	63182320	96.39	195077	93.25	57594764	87.87	153416	73.33	42570486	64.95	52664	25.17	1533544	2.34	98	0.05
CEU-M-1000GP-our					NA12892		CEU-M-1000GP-our				6488	33028854	25939818	0.79	9868	5192	4676	32517131	25527092	0.79	16740	2.54	933874826	65545985	209206	203297	97.18	14.25	62424887	95.24	185652	88.74	48291129	73.68	76343	36.49	16256030	24.8	1037	0.5	23731	0.04	8	0
CEU-M-NM-LN1					NA12892		CEU-M-NM-LN1			FC61U1EAAXX/lane5	7567	33028854	24036609	0.73	12991	7137	5854	32517131	2802923	0.09	2409	3.06	2546871088	65545985	209206	147676	70.59	38.86	28745859	43.86	128421	61.38	26500818	40.43	121594	58.12	24798300	37.83	113341	54.18	21116334	32.22	92444	44.19
YRI-D-1000GP					NA19240		YRI-D-1000GP				31421	33028854	31996143	0.97	25277	13396	11881	32517131	31288800	0.96	39128	2.46	4270200512	65545985	209206	207249	99.06	65.15	64501749	98.41	203504	97.27	63321644	96.61	196956	94.14	62109455	94.76	188829	90.26	57415399	87.6	152001	72.66
YRI-D-1000GP-coding					NA19240		YRI-D-1000GP				31421	33028854	31996146	0.97	24650	13228	11422	0	0	N/A	600	3.2	2227951911	33028854	190833	189432	99.27	67.45	32544035	98.53	187143	98.07	32014238	96.93	183686	96.25	31502879	95.38	179326	93.97	29729887	90.01	153463	80.42
YRI-D-1000GP-our					NA19240		YRI-D-1000GP-our				21466	33028854	31192149	0.94	22568	12101	10467	32517131	29834551	0.92	34121	2.48	1796293930	65545985	209206	204022	97.52	27.41	63391730	96.71	197187	94.25	60480317	92.27	173627	82.99	52125662	79.53	83295	39.81	7809973	11.92	244	0.12
YRI-D-AG-LN1					NA19240		YRI-D-AG-LN1			FC61JP3AAXX/lane5	9602	33028854	24279932	0.74	17078	9309	7769	32517131	2518041	0.08	2655	3.23	1650490012	65545985	209206	160354	76.65	25.18	31737175	48.42	138152	66.04	25919871	39.54	114979	54.96	22072393	33.67	94861	45.34	16206473	24.73	61672	29.48
YRI-D-AG-LN1-coding					NA19240		YRI-D-AG-LN1			FC61JP3AAXX/lane5	9602	33028854	24124410	0.73	17401	9460	7941	0	0	N/A	15	3.44	1559790961	33028854	190833	159536	83.6	47.23	26823092	81.21	153404	80.39	23649774	71.6	127723	66.93	20603857	62.38	105060	55.05	15487434	46.89	67947	35.61
YRI-D-AG-LN12					NA19240		YRI-D-AG-LN12			FC61JP3AAXX/lane5 FC61JP3AAXX/lane6	13652	33028854	25667530	0.78	16472	9099	7373	32517131	3262846	0.1	3375	3.17	3152564895	65545985	209206	161071	76.99	48.1	32556312	49.67	140752	67.28	28362539	43.27	127433	60.91	25794724	39.35	115648	55.28	21820757	33.29	94825	45.33
YRI-D-AG-LN123					NA19240		YRI-D-AG-LN123			FC61JP3AAXX/lane5 FC61JP3AAXX/lane6 FC61JP3AAXX/lane7	16434	33028854	26162043	0.79	14995	8326	6669	32517131	3693403	0.11	3601	3.12	4569311934	65545985	209206	161373	77.14	69.71	33042563	50.41	141968	67.86	29406265	44.86	132133	63.16	27410153	41.82	123556	59.06	24248126	36.99	108342	51.79
YRI-D-AG-LN1234					NA19240		YRI-D-AG-LN1234			FC61JP3AAXX/lane5 FC61JP3AAXX/lane6 FC61JP3AAXX/lane7 FC61JP3AAXX/lane8	18605	33028854	26389549	0.8	13921	7681	6240	32517131	3998214	0.12	3707	3.04	5969544245	65545985	209206	161534	77.21	91.07	33340797	50.87	142667	68.19	29997378	45.77	134438	64.26	28303181	43.18	127851	61.11	25638539	39.12	115540	55.23
YRI-D-AG-LN2					NA19240		YRI-D-AG-LN2			FC61JP3AAXX/lane6	9427	33028854	24190098	0.73	17138	9369	7769	32517131	2494539	0.08	2636	3.26	1502074883	65545985	209206	160413	76.68	22.92	31851448	48.59	138164	66.04	25752267	39.29	113621	54.31	21619164	32.98	91825	43.89	15283527	23.32	55638	26.59
YRI-D-AG-LN3					NA19240		YRI-D-AG-LN3			FC61JP3AAXX/lane7	9201	33028854	24171549	0.73	17200	9373	7827	32517131	2471153	0.08	2651	3.25	1416747039	65545985	209206	160503	76.72	21.61	31990612	48.81	138322	66.12	25670780	39.16	112779	53.91	21383340	32.62	89797	42.92	14711153	22.44	51345	24.54
YRI-D-AG-LN4					NA19240		YRI-D-AG-LN4			FC61JP3AAXX/lane8	9080	33028854	23950334	0.73	16721	9129	7592	32517131	2480524	0.08	2512	3.26	1400232311	65545985	209206	160355	76.65	21.36	31945183	48.74	137971	65.95	25451553	38.83	111850	53.46	21127818	32.23	88815	42.45	14523216	22.16	50914	24.34
YRI-D-NM-LN1					NA19240		YRI-D-NM-LN1			FC61U1EAAXX/lane8	9279	33028854	23886550	0.72	16338	9075	7263	32517131	3086944	0.09	3224	3.15	2019167508	65545985	209206	147806	70.65	30.81	29202869	44.55	129103	61.71	26543879	40.5	119245	57	24199587	36.92	105450	50.4	18921154	28.87	75131	35.91
YRI-D-NM-LN1-coding					NA19240		YRI-D-NM-LN1			FC61U1EAAXX/lane8	9279	33028854	23793047	0.72	17501	9742	7759	0	0	N/A	28	3.43	1868825029	33028854	190833	147152	77.11	56.58	24801675	75.09	143891	75.4	23645104	71.59	133629	70.02	22020260	66.67	118051	61.86	17606987	53.31	83968	44
YRI-D-NM-LN12					NA19240		YRI-D-NM-LN12			FC61U1EAAXX/lane8 FC62109AAXX/lane6	13008	33028854	24361241	0.74	13632	7443	6189	32517131	3596395	0.11	3411	2.93	4041374124	65545985	209206	148051	70.77	61.66	29512550	45.03	130056	62.17	27711131	42.28	125099	59.8	26540891	40.49	119741	57.24	24174048	36.88	105974	50.66
YRI-D-NM-LN123					NA19240		YRI-D-NM-LN123			FC61U1EAAXX/lane8 FC62109AAXX/lane6 FC62109AAXX/lane7	15348	33028854	24509999	0.74	11790	6387	5403	32517131	3847317	0.12	3432	2.81	5937580204	65545985	209206	148156	70.82	90.59	29687577	45.29	130484	62.37	28163341	42.97	126762	60.59	27288894	41.63	123516	59.04	25725787	39.25	115309	55.12
YRI-D-NM-LN1234					NA19240		YRI-D-NM-LN1234			FC61U1EAAXX/lane8 FC62109AAXX/lane6 FC62109AAXX/lane7 FC62109AAXX/lane8	16819	33028854	24590347	0.74	11042	6019	5023	32517131	3925567	0.12	3329	2.76	7862147275	65545985	209206	148229	70.85	119.95	29736103	45.37	130646	62.45	28348550	43.25	127397	60.9	27608659	42.12	125160	59.83	26412454	40.3	119755	57.24
YRI-D-NM-LN2					NA19240		YRI-D-NM-LN2			FC62109AAXX/lane6	9149	33028854	23795117	0.72	16613	9228	7385	32517131	3095309	0.1	3378	3.14	2022206616	65545985	209206	147710	70.61	30.85	29158949	44.49	128985	61.65	26435073	40.33	117863	56.34	23938854	36.52	102678	49.08	18515094	28.25	72351	34.58
YRI-D-NM-LN3					NA19240		YRI-D-NM-LN3			FC62109AAXX/lane7	9048	33028854	23762929	0.72	16812	9321	7491	32517131	3113277	0.1	3452	3.1	1896206080	65545985	209206	147719	70.61	28.93	29234581	44.6	129090	61.7	26386456	40.26	117073	55.96	23671996	36.12	100505	48.04	17851730	27.24	68509	32.75
YRI-D-NM-LN4					NA19240		YRI-D-NM-LN4			FC62109AAXX/lane8	7759	33028854	23731466	0.72	16650	9236	7414	32517131	2728289	0.08	2999	3.17	1924567071	65545985	209206	147670	70.59	29.36	28794862	43.93	128318	61.34	26002270	39.67	117554	56.19	23473017	35.81	102639	49.06	17919611	27.34	71184	34.03
YRI-F-1000GP					NA19239		YRI-F-1000GP				6191	33028854	30119532	0.91	19939	10676	9263	32517131	28812417	0.89	29872	2.54	1594327560	65545985	209206	204346	97.68	24.32	63329702	96.62	197495	94.4	59744348	91.15	169657	81.1	47907052	73.09	71708	34.28	2682130	4.09	147	0.07
YRI-F-1000GP-our					NA19239		YRI-F-1000GP-our				12901	33028854	29442571	0.89	17857	9600	8257	32517131	27764746	0.85	27056	2.55	1200202711	65545985	209206	203959	97.49	18.31	62989639	96.1	191972	91.76	55189844	84.2	123071	58.83	31084022	47.42	7688	3.67	231136	0.35	29	0.01
YRI-F-NM-LN1					NA19239		YRI-F-NM-LN1			FC61U1EAAXX/lane7	7625	33028854	24116074	0.73	16144	8879	7265	32517131	2610314	0.08	2813	3.09	2484804072	65545985	209206	147917	70.7	37.91	28590038	43.62	128303	61.33	26381657	40.25	121078	57.88	24598664	37.53	111660	53.37	20623226	31.46	88732	42.41
YRI-F-NM-LN12					NA19239		YRI-F-NM-LN12			FC61U1EAAXX/lane7 FC62109AAXX/lane5	10454	33028854	24460582	0.74	12926	7006	5920	32517131	3052209	0.09	2973	2.89	4711970754	65545985	209206	148086	70.78	71.89	28918132	44.12	129176	61.75	27301700	41.65	124934	59.72	26317431	40.15	121129	57.9	24443216	37.29	111114	53.11
YRI-F-NM-LN2					NA19239		YRI-F-NM-LN2			FC62109AAXX/lane5	7468	33028854	23913805	0.72	16376	9066	7310	32517131	2634808	0.08	2929	3.11	2227166682	65545985	209206	147742	70.62	33.98	28609346	43.65	128215	61.29	26164417	39.92	119494	57.12	24073471	36.73	107589	51.43	19412691	29.62	80667	38.56
YRI-M-1000GP					NA19238		YRI-M-1000GP				3766	33028854	24631546	0.75	11447	5950	5497	32517131	24296300	0.75	18993	2.51	1090755552	65545985	209206	203902	97.46	16.64	62915491	95.99	192475	92	52829302	80.6	109360	52.27	24720324	37.71	7466	3.57	127125	0.19	29	0.01
YRI-M-1000GP-our					NA19238		YRI-M-1000GP-our				6814	33028854	21586390	0.65	9128	4685	4443	32517131	22217315	0.68	16107	2.49	735420938	65545985	209206	203238	97.15	11.22	61887868	94.42	177061	84.63	38189398	58.26	35313	16.88	7585383	11.57	161	0.08	14853	0.02	11	0.01
YRI-M-AG-LN1					NA19238		YRI-M-AG-LN1			FC61JP3AAXX/lane1	10148	33028854	24228884	0.73	17034	9246	7788	32517131	2584209	0.08	2744	3.17	1416193861	65545985	209206	160578	76.76	21.61	32246141	49.2	138730	66.31	25861719	39.46	113236	54.13	21504195	32.81	89884	42.96	14726444	22.47	50865	24.31
YRI-M-AG-LN12					NA19238		YRI-M-AG-LN12			FC61JP3AAXX/lane1 FC61JP3AAXX/lane2	14182	33028854	25539935	0.77	16985	9345	7640	32517131	3312409	0.1	3419	3.11	2634122646	65545985	209206	161160	77.03	40.19	32975892	50.31	141074	67.43	28223616	43.06	125972	60.21	25307337	38.61	112415	53.73	20785308	31.71	87983	42.06
YRI-M-AG-LN123					NA19238		YRI-M-AG-LN123			FC61JP3AAXX/lane1 FC61JP3AAXX/lane2 FC61JP3AAXX/lane3	17565	33028854	26054299	0.79	15454	8584	6870	32517131	3790336	0.12	3771	3.05	3988139083	65545985	209206	161441	77.17	60.84	33495444	51.1	142325	68.03	29351041	44.78	131231	62.73	27114259	41.37	121760	58.2	23637318	36.06	104495	49.95
YRI-M-AG-LN1234					NA19238		YRI-M-AG-LN1234			FC61JP3AAXX/lane1 FC61JP3AAXX/lane2 FC61JP3AAXX/lane3 FC61JP3AAXX/lane4	20085	33028854	26337079	0.8	13968	7763	6205	32517131	4116054	0.13	3869	2.97	5565291532	65545985	209206	161581	77.24	84.91	33731527	51.46	143004	68.36	30038511	45.83	134113	64.11	28220660	43.05	126992	60.7	25389578	38.74	114104	54.54
YRI-M-AG-LN2					NA19238		YRI-M-AG-LN2			FC61JP3AAXX/lane2	8749	33028854	23496907	0.71	16214	8761	7453	32517131	2349171	0.07	2432	3.19	1217928785	65545985	209206	160230	76.59	18.58	31924236	48.71	137268	65.61	24775855	37.8	107835	51.54	20063338	30.61	82035	39.21	12820747	19.56	40878	19.54
YRI-M-AG-LN3					NA19238		YRI-M-AG-LN3			FC61JP3AAXX/lane3	9547	33028854	23806095	0.72	16518	8955	7563	32517131	2464235	0.08	2551	3.21	1354016437	65545985	209206	160302	76.62	20.66	32179679	49.09	137883	65.91	25266937	38.55	110626	52.88	20839507	31.79	86902	41.54	14088062	21.49	48419	23.14
YRI-M-AG-LN4					NA19238		YRI-M-AG-LN4			FC61JP3AAXX/lane4	9827	33028854	24166870	0.73	16757	9108	7649	32517131	2569503	0.08	2697	3.17	1577152449	65545985	209206	160416	76.68	24.06	32021468	48.85	138295	66.1	25812959	39.38	114180	54.58	21799537	33.26	93209	44.55	15764718	24.05	58836	28.12
YRI-M-NM-LN1					NA19238		YRI-M-NM-LN1			FC61U1EAAXX/lane6	8716	33028854	24014070	0.73	16060	8864	7196	32517131	2760104	0.08	2977	3.05	2411245224	65545985	209206	147774	70.64	36.79	28730202	43.83	128376	61.36	26413694	40.3	121073	57.87	24601554	37.53	112226	53.64	20657712	31.52	89638	42.85
YRI-M-NM-LN12					NA19238		YRI-M-NM-LN12			FC61U1EAAXX/lane6 FC62109AAXX/lane1	12236	33028854	24400352	0.74	12894	7050	5844	32517131	3202200	0.1	3085	2.84	4715738693	65545985	209206	147993	70.74	71.95	29031340	44.29	129226	61.77	27389690	41.79	125011	59.75	26396725	40.27	121359	58.01	24569032	37.48	112156	53.61
YRI-M-NM-LN123					NA19238		YRI-M-NM-LN123			FC61U1EAAXX/lane6 FC62109AAXX/lane1 FC62109AAXX/lane2	14478	33028854	24528840	0.74	11213	6106	5107	32517131	3386623	0.1	3015	2.74	6990095633	65545985	209206	148074	70.78	106.64	29148412	44.47	129585	61.94	27746081	42.33	126190	60.32	26990293	41.18	123843	59.2	25748014	39.28	118480	56.63
YRI-M-NM-LN1234					NA19238		YRI-M-NM-LN1234			FC61U1EAAXX/lane6 FC62109AAXX/lane1 FC62109AAXX/lane2 FC62109AAXX/lane3	16309	33028854	24598596	0.74	10917	5982	4935	32517131	3531811	0.11	3015	2.72	9190175237	65545985	209206	148136	70.81	140.21	29257697	44.64	129839	62.06	27983142	42.69	126873	60.65	27332796	41.7	125007	59.75	26330472	40.17	121272	57.97
YRI-M-NM-LN2					NA19238		YRI-M-NM-LN2			FC62109AAXX/lane1	8613	33028854	23894421	0.72	16183	8940	7243	32517131	2768621	0.09	3006	3.08	2304493469	65545985	209206	147601	70.55	35.16	28698354	43.78	128305	61.33	26298426	40.12	119813	57.27	24310369	37.09	108693	51.96	19897221	30.36	83051	39.7
YRI-M-NM-LN3					NA19238		YRI-M-NM-LN3			FC62109AAXX/lane2	8336	33028854	23896977	0.72	16275	8992	7283	32517131	2709530	0.08	2949	3.11	2274356940	65545985	209206	147546	70.53	34.7	28617742	43.66	128157	61.26	26246648	40.04	120022	57.37	24311869	37.09	109488	52.34	19969311	30.47	84317	40.3
YRI-M-NM-LN4					NA19238		YRI-M-NM-LN4			FC62109AAXX/lane3	8410	33028854	23860916	0.72	16348	9012	7336	32517131	2775711	0.09	3013	3.07	2200079604	65545985	209206	147644	70.57	33.57	28723983	43.82	128292	61.32	26251435	40.05	119723	57.23	24212217	36.94	108523	51.87	19608373	29.92	81781	39.09
