# Supplementary material for: A comparative analysis of exome capture
Source: Genome Biol. 2011 Sep 29;12(9):R97. doi: 10.1186/gb-2011-12-9-r97 (PMC3308060; doi:10.1186/gb-2011-12-9-r97)
Supplement: Additional file 2 — Gene-specific coding region coverage from exome capture. A table listing all UCSC hg18 RefSeq track genes, their predicted capture coverage (percent) based on capture kit intended targets, and their actual capture coverage (percent) from our data. GeneLength depicts the combined length of the coding regions of each gene, in bases. [file gb-2011-12-9-r97-S2.XLSX]

## Sheet: perGeneCodingCoverage
GeneName	nExons	GeneLength	CCDS2.0	AGWE1.0	NMWE2.1	NM	CEU-D-NM-LN1	CEU-F-NM-LN1	CEU-M-NM-LN1	YRI-D-NM-LN1	YRI-D-NM-LN2	YRI-D-NM-LN3	YRI-D-NM-LN4	YRI-F-NM-LN1	YRI-F-NM-LN2	YRI-M-NM-LN1	YRI-M-NM-LN2	YRI-M-NM-LN3	YRI-M-NM-LN4	AG	YRI-D-AG-LN1	YRI-D-AG-LN2	YRI-D-AG-LN3	YRI-D-AG-LN4	YRI-M-AG-LN1	YRI-M-AG-LN2	YRI-M-AG-LN3	YRI-M-AG-LN4	1000GP	CEU-D-1000GP	YRI-D-1000GP	CEU-F-1000GP	YRI-F-1000GP	CEU-M-1000GP	YRI-M-1000GP	1000GP-our	CEU-D-1000GP-our	YRI-D-1000GP-our	CEU-F-1000GP-our	YRI-F-1000GP-our	CEU-M-1000GP-our	YRI-M-1000GP-our
A1BG	8	1488	100	100	100	83	59	54	93	81	84	80	91	92	90	85	93	94	81	50	54	50	60	46	54	41	40	57	82	99	100	84	92	71	44	64	74	94	68	78	53	15
A1CF	12	1908	100	98	100	99	100	99	100	100	100	100	100	100	100	100	100	100	100	100	100	100	100	100	100	100	100	100	97	99	100	99	99	97	92	95	99	99	96	97	92	86
A2BP1	16	1377	95	92	95	85	84	83	85	85	85	85	85	85	85	85	85	85	85	85	84	84	85	84	88	84	83	84	90	99	100	92	94	83	74	81	90	96	86	85	67	62
A2LD1	1	462	0	0	0	0	0	0	0	0	0	0	0	0	0	0	0	0	0	0	0	0	0	0	0	0	0	0	78	99	100	72	93	52	53	55	76	94	45	84	27	3
A2M	36	4425	0	0	0	0	0	0	0	0	0	0	0	0	0	0	0	0	0	0	0	0	0	0	0	0	0	0	97	100	100	98	99	96	91	93	99	99	94	95	88	82
A2ML1	35	4365	100	100	0	0	0	0	0	0	0	0	0	0	0	0	0	0	0	97	98	98	97	98	98	96	95	98	97	100	100	99	99	97	91	94	99	99	96	96	92	81
A4GALT	1	1062	100	100	100	97	89	80	98	98	99	99	99	100	99	99	100	99	99	51	60	48	61	54	66	23	54	41	83	99	100	85	96	75	45	67	87	97	67	87	56	10
A4GNT	2	1023	100	100	100	100	100	100	100	100	100	100	100	100	100	100	100	100	100	97	97	99	98	96	99	97	90	99	97	100	100	98	99	97	89	94	100	100	95	97	94	79
AAAS	16	1641	100	100	100	99	100	99	100	100	100	100	99	100	100	100	100	100	100	95	97	98	96	97	96	91	96	93	96	100	100	97	99	94	86	90	99	100	92	98	82	71
AACS	18	2019	100	100	100	99	97	97	99	99	99	99	99	100	100	99	99	99	100	91	92	93	91	91	92	89	90	91	93	99	100	97	98	89	76	84	94	98	89	92	78	56
AADAC	5	1200	100	100	100	99	99	98	100	99	99	100	98	97	98	99	98	98	99	99	100	100	99	100	100	98	99	100	98	100	100	98	99	98	97	96	99	99	97	97	92	91
AADACL2	5	1206	0	96	94	99	98	98	100	99	99	99	99	99	99	99	99	99	100	100	100	100	100	100	100	100	100	100	98	100	100	99	99	98	96	96	99	99	98	98	93	91
AADACL3	4	1057	100	100	0	0	0	0	0	0	0	0	0	0	0	0	0	0	0	98	99	100	93	99	99	94	100	99	97	100	100	99	98	97	90	93	99	99	96	96	92	80
AADACL4	4	1224	100	100	100	98	99	99	98	100	100	99	97	95	97	96	96	96	99	100	100	100	100	100	100	100	100	100	96	100	100	98	99	96	86	94	100	99	97	98	91	77
AADAT	13	1278	100	96	100	99	99	99	100	99	98	100	99	99	100	100	99	99	99	96	96	96	96	96	96	96	96	96	98	100	100	99	99	96	94	95	99	99	97	97	91	88
AAGAB	10	948	100	100	0	0	0	0	0	0	0	0	0	0	0	0	0	0	0	93	97	93	92	92	92	92	92	92	97	100	100	99	98	96	91	94	96	99	97	96	88	86
AAK1	21	2886	0	0	0	0	0	0	0	0	0	0	0	0	0	0	0	0	0	0	0	0	0	0	0	0	0	0	96	99	100	96	98	93	87	91	98	99	91	95	84	78
AAMP	11	1305	100	100	100	99	97	96	99	99	99	99	99	99	99	99	99	99	99	85	93	86	90	85	89	69	81	86	93	100	100	96	99	87	75	84	97	98	91	94	75	48
AANAT	4	759	82	87	82	88	85	85	89	91	91	88	89	91	91	90	83	79	89	30	22	23	30	28	50	21	34	35	87	100	100	92	95	80	58	76	94	98	88	89	52	32
AARS	20	2907	100	100	100	99	99	99	100	100	100	100	100	100	100	100	100	100	100	97	98	97	99	97	97	94	97	95	96	100	100	99	99	96	84	91	99	99	96	95	88	70
AARS2	22	2958	100	100	100	92	91	88	95	92	93	91	93	93	94	91	95	91	91	85	87	89	85	85	88	80	81	84	91	99	100	95	96	86	72	80	91	98	86	91	72	44
AARSD1	18	1800	87	89	88	90	90	90	90	90	90	90	90	90	90	90	90	90	90	89	90	90	89	89	90	89	90	90	96	100	100	98	98	95	86	90	99	99	96	92	87	69
AASDH	14	3297	100	100	100	96	97	97	98	96	97	94	96	97	97	97	95	97	97	100	100	100	100	100	100	100	100	100	98	100	100	99	97	98	93	96	99	99	98	96	95	91
AASDHPPT	6	930	100	100	100	99	99	99	100	100	99	100	97	100	99	100	100	100	99	98	99	99	99	97	98	98	99	99	95	100	100	97	93	93	85	90	97	98	93	83	91	75
AASS	23	2781	100	100	100	97	98	95	99	97	96	92	91	100	99	98	98	97	98	99	99	100	100	100	100	100	100	100	97	100	100	99	98	95	93	95	99	99	96	96	91	88
AATF	12	1683	100	100	100	99	98	96	100	99	100	100	99	100	100	100	100	100	99	94	94	94	94	94	94	94	94	94	97	99	100	99	98	96	92	93	97	99	96	97	88	81
AATK	14	4125	0	0	0	0	0	0	0	0	0	0	0	0	0	0	0	0	0	0	0	0	0	0	0	0	0	0	75	96	97	79	84	58	34	48	51	83	57	66	26	6
ABAT	15	1503	100	100	100	100	100	100	100	100	100	100	100	100	100	100	100	100	100	96	99	95	99	97	97	93	97	95	95	100	100	99	99	90	84	89	99	99	94	95	83	64
ABCA1	49	6786	100	100	100	99	99	99	99	99	99	99	99	100	99	100	99	99	99	99	99	99	99	99	99	98	99	99	97	100	100	99	99	97	90	94	99	99	97	97	90	81
ABCA10	37	4632	100	100	100	99	99	99	100	99	97	98	99	99	99	100	99	99	99	99	99	98	98	99	98	98	99	99	97	100	99	99	97	97	90	94	99	98	96	95	91	84
ABCA12	53	7819	100	100	100	99	99	99	100	99	99	99	99	100	100	100	99	99	99	99	99	99	99	99	99	99	99	100	98	100	100	99	98	98	94	96	99	99	97	96	94	90
ABCA13	60	15014	0	0	0	0	0	0	0	0	0	0	0	0	0	0	0	0	0	0	0	0	0	0	0	0	0	0	97	100	100	99	98	97	91	95	99	99	97	96	92	87
ABCA2	49	7472	97	97	0	0	0	0	0	0	0	0	0	0	0	0	0	0	0	48	52	49	54	46	49	44	45	47	80	99	99	86	88	70	40	61	78	92	72	74	42	7
ABCA3	30	5115	100	100	100	99	96	96	99	99	100	99	99	99	99	99	99	100	99	73	81	74	72	76	71	69	67	72	90	100	100	93	98	86	65	77	95	98	83	87	70	30
ABCA4	50	6822	100	100	100	99	100	99	100	99	99	99	99	100	100	100	100	100	100	98	99	98	99	97	98	96	99	97	96	100	100	98	99	95	85	92	99	99	95	97	88	75
ABCA5	38	4929	100	98	100	96	95	97	98	96	89	94	97	99	98	98	97	97	97	100	100	100	100	100	100	100	100	100	96	100	99	98	96	97	90	94	99	97	96	94	92	87
ABCA6	38	4854	100	100	100	98	97	97	99	95	96	96	97	99	97	99	99	97	98	99	99	99	99	99	99	99	99	99	97	100	100	99	98	97	92	95	99	99	98	96	93	88
ABCA7	46	6441	100	100	100	89	75	72	91	91	93	94	93	93	92	92	93	92	92	61	62	62	64	58	63	55	59	64	85	99	99	87	95	76	51	68	84	94	73	85	53	19
ABCA8	37	4746	100	100	100	99	99	99	99	98	98	98	99	99	98	99	99	99	99	99	99	99	99	99	99	99	99	99	97	100	100	99	98	97	91	95	99	99	96	96	92	86
ABCA9	38	4875	100	100	100	99	99	99	100	99	99	99	99	100	99	100	99	99	99	99	99	100	99	99	99	99	99	99	97	100	100	98	98	97	92	94	99	99	94	95	91	84
ABCB1	27	3843	100	100	100	100	100	100	100	100	100	100	100	100	100	100	100	100	100	99	100	100	100	100	100	99	100	100	96	100	100	98	98	95	89	92	98	97	94	94	86	83
ABCB10	13	2217	100	95	100	75	73	74	76	76	75	76	76	76	76	76	75	76	75	76	76	76	76	76	76	76	76	76	79	90	91	79	79	72	62	66	76	78	65	70	60	48
ABCB11	27	3966	0	0	0	0	0	0	0	0	0	0	0	0	0	0	0	0	0	0	0	0	0	0	0	0	0	0	98	100	100	99	99	97	95	96	99	99	98	97	93	89
ABCB4	27	3861	100	100	100	99	99	99	100	100	100	99	100	100	100	100	100	100	100	99	99	99	99	99	99	99	99	99	96	100	100	96	98	94	89	91	99	99	90	95	83	80
ABCB5	29	3807	64	64	64	63	63	63	64	64	64	64	62	64	64	64	64	63	64	64	64	64	64	64	64	64	64	64	98	100	100	99	99	98	94	96	99	99	97	97	94	89
ABCB6	19	2529	100	100	100	96	94	92	98	97	94	98	86	99	98	97	95	97	98	84	87	89	82	83	85	80	75	87	92	100	100	93	98	87	73	81	91	99	82	93	71	50
ABCB7	16	2262	100	100	100	99	99	97	100	100	100	100	100	99	100	100	100	100	100	97	96	94	96	98	96	99	95	99	92	100	100	83	81	96	92	86	98	99	73	74	88	87
ABCB8	16	2157	100	100	100	98	98	94	99	99	99	99	97	99	98	99	99	99	97	87	91	90	92	83	86	76	84	91	89	100	100	91	97	83	66	76	91	98	85	89	65	30
ABCB9	11	2301	100	100	100	99	97	96	100	99	100	99	99	100	100	99	100	100	99	62	70	65	63	59	62	56	60	63	88	99	100	92	98	82	60	74	91	98	83	91	57	26
ABCC1	31	4596	100	100	0	0	0	0	0	0	0	0	0	0	0	0	0	0	0	94	96	95	95	94	92	91	93	92	94	99	99	97	98	92	79	88	98	98	93	95	82	60
ABCC10	20	4395	100	100	100	98	97	96	98	99	99	99	98	99	98	99	98	99	97	93	93	95	93	94	94	93	91	92	92	99	100	95	99	89	73	84	97	99	89	94	76	49
ABCC11	29	4149	100	100	100	99	100	99	100	100	100	100	100	100	100	100	100	100	100	97	97	97	97	98	97	96	97	97	96	100	100	99	99	95	86	92	99	99	96	96	88	73
ABCC12	29	4080	100	100	100	100	100	100	100	100	100	100	100	100	100	100	100	100	100	99	99	99	98	99	99	99	98	99	97	100	100	99	99	96	89	93	99	99	96	96	90	78
ABCC2	32	4638	100	100	100	100	100	100	100	100	100	100	100	100	100	100	100	100	100	99	99	99	99	99	99	99	99	99	98	100	100	99	99	98	94	96	99	99	96	98	94	87
ABCC3	31	4668	98	99	98	98	97	97	99	99	99	99	99	99	99	99	99	99	99	92	94	93	92	92	91	89	92	92	94	100	100	97	98	92	76	86	96	99	92	94	80	54
ABCC4	32	4023	98	97	98	98	98	98	98	98	98	98	98	98	98	98	98	98	98	96	96	96	96	97	96	96	96	96	97	99	100	99	97	97	91	94	99	99	97	95	92	86
ABCC5	30	4350	100	100	14	14	14	14	14	14	14	14	14	14	14	14	14	14	14	97	99	97	97	98	98	97	95	98	96	100	100	99	98	95	87	92	99	99	95	95	86	75
ABCC6	31	4593	98	98	98	80	77	75	82	79	80	79	80	81	81	82	83	83	81	62	62	65	63	61	66	57	58	62	72	83	85	72	74	68	51	63	78	75	65	69	56	33
ABCC8	39	4746	100	100	100	99	99	98	100	99	100	100	100	100	100	99	100	100	100	83	85	83	84	80	86	76	81	87	94	100	99	97	98	92	78	88	97	98	91	94	84	61
ABCC9	39	4788	100	100	100	99	99	99	100	99	99	99	99	100	100	100	99	100	99	99	99	99	99	99	99	99	99	99	98	100	100	99	98	97	94	96	99	99	97	96	93	90
ABCD1	10	2238	100	100	100	75	63	52	88	83	82	84	79	66	65	79	87	77	73	54	54	50	55	52	63	49	52	54	64	99	98	40	53	60	35	41	65	86	19	29	34	11
ABCD2	10	2223	100	100	100	99	100	99	100	99	99	99	99	100	100	100	100	100	100	100	100	100	100	100	100	100	100	100	98	100	100	99	98	99	95	96	99	99	96	98	95	90
ABCD3	24	2007	98	98	98	95	94	90	98	90	96	95	95	98	96	97	94	98	96	93	93	93	93	93	93	93	93	94	95	99	100	97	95	92	88	90	93	96	92	88	86	83
ABCD4	19	1821	100	100	100	99	97	97	99	99	100	99	100	99	100	99	100	100	100	89	91	90	89	86	88	84	94	90	95	100	100	98	98	92	83	90	96	99	93	95	85	70
ABCE1	17	1800	100	100	100	93	93	93	96	93	90	86	93	95	93	93	95	93	93	98	99	99	99	99	98	94	98	99	93	99	100	97	91	90	78	79	96	90	82	78	71	55
ABCF1	25	2538	100	96	100	99	98	97	100	99	99	99	99	99	99	99	99	99	99	94	96	94	94	94	95	92	93	95	95	99	99	97	98	94	82	87	97	97	92	93	87	58
ABCF2	15	1909	100	99	100	100	100	100	100	100	100	100	100	100	100	100	100	100	100	96	98	96	96	94	97	92	98	98	95	100	100	99	99	93	81	89	99	98	95	96	82	64
ABCF3	21	2130	100	100	100	99	99	99	100	100	100	100	100	100	99	99	100	99	100	95	96	94	97	96	96	92	94	96	95	100	100	99	99	91	82	89	97	99	93	95	84	67
ABCG1	18	2193	100	96	96	96	95	94	96	96	96	95	96	96	96	96	96	96	96	88	93	86	89	87	89	84	88	86	92	99	100	96	97	89	71	82	94	99	87	91	73	50
ABCG2	15	1968	100	100	100	100	100	100	100	100	100	100	100	100	100	100	100	100	100	99	100	100	100	100	100	99	100	100	98	100	100	99	99	98	96	97	99	99	98	96	95	92
ABCG4	14	1941	100	100	100	99	99	99	100	100	100	100	100	100	100	100	100	100	100	92	98	89	93	94	91	89	91	92	94	99	100	96	99	92	80	87	95	98	89	94	81	61
ABCG5	13	1956	100	96	100	93	82	85	98	94	91	94	88	98	95	97	95	94	98	82	83	82	81	83	83	81	82	81	93	99	100	94	97	90	79	87	92	98	88	93	83	69
ABCG8	13	2022	100	100	100	99	98	97	100	99	100	99	99	100	100	100	99	99	99	93	95	96	90	92	93	92	94	94	94	99	100	97	99	91	78	86	96	99	91	94	79	57
ABHD1	9	1218	100	100	100	99	100	99	100	100	100	100	100	100	100	100	100	100	100	97	96	98	96	98	92	96	97	98	95	100	100	96	100	94	81	89	99	99	93	97	86	59
ABHD10	5	921	100	100	100	100	100	100	100	100	100	100	100	100	100	100	100	100	100	87	91	87	88	84	91	90	84	84	95	100	100	96	99	91	88	92	96	99	93	96	83	82
ABHD11	7	1215	78	78	78	69	56	59	71	68	63	74	71	77	70	73	69	70	71	60	64	63	61	54	58	56	57	64	88	99	100	94	95	80	60	73	82	96	87	79	62	32
ABHD12	14	1255	100	100	96	81	81	81	81	81	81	81	81	81	81	81	81	81	81	80	83	78	84	82	79	77	80	79	88	94	98	91	91	82	70	78	84	85	82	82	77	59
ABHD12B	12	872	98	98	98	86	86	86	86	86	86	86	86	86	86	86	86	86	86	84	83	83	86	85	83	86	86	84	91	96	99	93	89	86	85	86	90	95	87	86	83	78
ABHD13	1	1014	100	100	100	99	100	100	100	100	100	99	99	100	99	100	100	100	100	100	100	100	100	100	100	100	100	100	98	100	100	100	99	98	95	97	100	100	99	97	93	92
ABHD14A	5	816	100	100	100	91	87	89	91	91	91	91	91	91	91	92	91	91	91	72	72	75	71	72	73	69	72	70	90	96	100	94	98	84	70	79	90	99	83	91	73	39
ABHD14B	3	633	100	100	100	98	91	92	100	99	100	99	100	100	100	100	99	100	100	85	92	94	95	75	76	84	80	87	90	100	100	93	99	85	66	80	95	99	81	94	73	38
ABHD15	2	1407	100	100	100	78	65	53	81	81	82	84	81	84	82	80	82	81	80	73	76	73	75	73	73	71	72	73	79	98	99	77	91	64	44	58	71	91	53	76	39	19
ABHD2	9	1278	100	100	100	99	100	99	100	100	100	100	100	100	100	100	100	100	100	98	99	99	92	99	99	95	99	99	96	100	100	98	99	94	86	91	100	99	94	96	87	73
ABHD3	9	1230	100	100	100	98	91	91	99	99	99	100	100	100	100	100	100	100	100	91	91	86	90	95	92	86	93	94	93	100	99	97	93	92	79	87	93	95	93	85	88	66
ABHD4	7	1029	100	100	100	99	100	99	100	99	100	100	100	99	100	99	100	100	99	96	97	97	97	96	96	93	96	97	96	100	100	99	99	93	84	89	98	99	96	96	83	65
ABHD5	7	1050	100	100	100	98	95	95	99	99	98	98	99	99	100	98	99	99	99	95	95	95	95	96	96	95	95	95	96	100	99	95	97	95	91	92	95	98	93	94	87	84
ABHD6	8	1014	100	100	100	100	100	100	100	100	100	100	100	100	100	100	100	100	100	99	100	100	100	99	100	100	100	100	97	100	100	99	100	97	87	94	99	99	98	98	93	76
ABHD8	4	1320	100	96	100	82	43	39	81	82	93	97	81	92	89	85	94	89	94	64	60	74	64	64	76	64	48	63	82	98	99	87	89	71	49	63	74	90	73	74	49	15
ABI1	13	1578	96	96	96	96	96	96	96	96	96	96	96	96	96	96	96	96	96	96	96	96	96	96	96	96	96	96	97	99	100	99	98	96	89	93	99	99	95	95	89	82
ABI2	10	1428	100	98	100	98	91	91	100	99	99	100	100	100	100	100	100	100	100	98	99	99	99	99	99	98	91	99	95	100	100	98	95	94	83	90	97	99	95	89	85	76
ABI3	8	1101	100	100	100	92	81	80	91	89	91	96	93	91	99	90	99	97	96	54	57	63	57	51	57	50	51	49	87	100	100	94	96	77	54	71	85	94	82	88	61	16
ABI3BP	35	3228	0	0	0	0	0	0	0	0	0	0	0	0	0	0	0	0	0	0	0	0	0	0	0	0	0	0	98	100	100	99	99	98	92	96	99	99	97	96	94	88
ABL1	12	3529	100	100	100	90	79	75	96	94	92	90	85	96	93	94	90	89	91	85	86	85	89	88	82	82	87	83	91	99	100	94	98	87	71	81	92	98	87	91	70	46
ABL2	14	3702	98	98	95	91	91	91	92	91	91	91	91	92	92	91	91	91	91	94	94	94	94	94	94	94	94	94	94	99	99	95	94	93	84	89	94	97	92	92	85	73
ABLIM1	24	2485	99	100	100	99	99	100	99	100	100	100	100	100	100	100	100	99	100	98	98	98	97	98	99	97	99	99	97	100	100	98	98	97	87	92	99	99	94	94	90	77
ABLIM2	22	1988	0	0	0	0	0	0	0	0	0	0	0	0	0	0	0	0	0	0	0	0	0	0	0	0	0	0	92	99	99	96	98	87	71	81	95	98	89	91	70	44
ABLIM3	23	2052	100	100	100	99	98	98	100	100	100	100	100	100	100	100	100	100	100	98	99	98	98	97	98	97	97	99	96	100	100	98	99	94	85	91	98	99	94	96	86	72
ABO	7	1064	0	0	0	0	0	0	0	0	0	0	0	0	0	0	0	0	0	0	0	0	0	0	0	0	0	0	84	99	100	85	94	68	59	66	87	95	70	86	33	28
ABP1	4	2256	100	100	0	0	0	0	0	0	0	0	0	0	0	0	0	0	0	90	88	90	92	90	90	90	87	90	91	100	100	95	97	83	69	81	94	98	90	91	71	40
ABR	24	2715	100	100	100	97	92	91	99	97	97	97	97	99	98	99	97	97	97	82	87	83	83	81	86	75	74	82	89	99	99	96	93	83	62	75	92	95	86	82	64	30
ABRA	2	1146	100	100	100	99	97	99	98	99	99	100	99	99	100	98	99	100	99	97	91	98	99	93	98	97	99	99	95	100	100	97	99	90	86	91	99	99	95	97	85	73
ABT1	3	819	100	100	100	92	88	70	99	95	94	90	85	96	99	95	95	99	89	85	92	78	97	80	98	64	81	91	88	100	100	93	98	76	65	73	94	98	79	93	42	34
ABTB1	12	1437	100	100	100	97	92	88	99	99	96	96	99	99	99	99	100	99	99	67	76	70	71	68	62	58	66	64	88	100	100	91	94	80	63	74	91	96	79	86	61	28
ABTB2	17	2520	100	100	100	98	93	92	99	99	99	99	99	99	99	99	99	99	99	67	66	74	64	60	77	66	62	70	90	99	100	91	97	84	68	81	95	98	82	91	71	47
ACAA1	12	1275	100	100	100	87	83	85	92	86	86	86	86	93	86	88	86	86	86	84	83	86	82	82	86	83	84	85	90	98	100	92	97	85	69	79	90	98	83	86	70	48
ACAA2	10	1194	100	94	100	98	99	97	99	99	98	98	98	94	96	100	97	99	99	92	92	92	92	92	92	92	92	92	94	100	99	97	96	91	81	85	96	97	92	87	74	63
ACACA	57	7205	100	100	98	98	98	98	98	98	98	98	98	98	98	98	98	98	98	99	99	99	99	99	99	99	99	99	98	100	100	99	99	98	93	96	99	99	97	98	93	89
ACACB	52	7377	100	100	100	99	99	99	100	100	100	100	100	100	100	99	100	100	99	93	96	93	93	95	93	91	94	92	94	99	100	97	98	91	79	88	97	99	92	94	81	61
ACAD10	21	3273	97	97	97	97	97	96	97	97	97	97	97	97	97	97	97	97	97	96	96	96	96	95	96	94	96	96	96	100	100	99	99	95	85	92	99	99	96	97	90	73
ACAD11	20	2343	100	100	100	99	96	98	100	99	99	99	100	100	99	100	100	100	99	97	97	96	97	99	98	93	97	95	98	100	100	99	98	98	92	95	99	99	96	96	94	85
ACAD8	11	1248	100	100	100	95	91	94	96	95	96	95	94	97	96	94	97	95	92	84	83	86	88	84	88	79	82	84	93	100	100	96	95	90	77	84	93	96	88	87	82	60
ACAD9	18	1866	100	100	100	98	96	95	99	99	97	96	99	99	99	99	99	97	99	92	95	95	93	92	93	89	88	94	94	100	100	95	98	91	81	87	98	98	89	94	83	62
ACADL	11	1293	100	100	100	95	94	94	98	95	97	93	94	100	95	98	96	94	94	94	94	94	94	94	94	94	94	94	95	99	99	96	97	94	87	92	97	98	91	94	90	84
ACADM	12	1278	99	100	99	97	99	99	100	88	95	99	94	99	99	99	94	99	98	99	99	98	99	99	98	99	99	99	97	100	100	98	98	97	90	94	97	98	95	96	92	85
ACADS	10	1239	100	100	100	93	87	84	99	96	89	90	90	99	95	96	95	95	90	67	62	64	84	66	73	60	61	64	87	98	99	92	97	78	57	72	86	96	79	88	56	26
ACADSB	11	1299	100	100	100	98	98	98	100	98	94	96	99	100	100	100	99	99	99	96	96	96	96	96	96	96	96	96	97	100	100	98	98	97	92	94	97	99	95	95	90	86
ACADVL	20	1968	100	97	100	96	92	93	98	95	98	97	95	98	96	96	95	98	97	86	86	87	86	87	89	81	86	87	91	99	100	95	96	89	69	81	92	98	86	89	79	46
ACAN	17	7593	0	0	0	0	0	0	0	0	0	0	0	0	0	0	0	0	0	0	0	0	0	0	0	0	0	0	77	83	83	79	81	74	63	71	79	81	75	78	64	46
ACAP1	22	2223	100	100	100	98	95	91	99	99	99	99	99	99	100	99	99	99	99	72	77	74	73	74	75	60	69	71	91	100	100	95	97	88	69	81	93	98	89	92	70	40
ACAP2	23	2337	100	100	100	98	96	92	100	99	99	95	99	99	99	99	98	99	99	97	97	97	97	97	97	96	97	97	97	100	100	99	97	96	89	92	97	98	95	93	91	82
ACAP3	24	2505	0	91	91	64	48	43	75	67	61	64	60	80	67	72	65	64	61	33	34	31	34	34	38	31	28	36	76	98	98	83	77	62	36	51	63	79	58	60	39	8
ACAT1	12	1284	100	100	100	94	92	92	98	92	93	87	88	99	94	99	96	94	94	94	94	94	94	94	94	94	94	94	96	100	100	97	98	98	86	92	97	97	91	90	91	84
ACAT2	9	1194	100	100	100	99	100	99	100	100	100	100	100	100	100	100	99	100	100	95	95	95	95	95	95	95	95	95	97	100	100	99	98	97	90	94	98	99	95	96	91	84
ACBD3	8	1587	100	90	100	82	81	81	84	81	81	81	81	85	81	81	81	83	81	81	81	81	81	81	81	81	81	81	89	93	98	91	91	85	78	81	82	92	81	81	78	69
ACBD4	10	1054	87	94	0	0	0	0	0	0	0	0	0	0	0	0	0	0	0	81	87	85	83	75	86	76	83	77	91	100	100	96	99	86	67	78	94	98	89	93	66	27
ACBD5	13	1578	93	94	93	99	99	99	99	99	99	99	99	99	99	99	99	99	99	98	99	98	99	98	99	98	99	98	95	99	100	97	96	94	87	89	98	96	95	90	87	70
ACBD6	8	849	100	100	100	99	97	98	100	100	99	99	100	100	100	100	100	99	100	92	94	91	99	88	92	91	88	94	96	99	100	97	100	95	89	92	99	99	94	95	90	78
ACBD7	4	267	100	100	100	98	100	96	100	100	92	100	95	100	98	99	99	98	98	95	95	95	96	95	97	95	95	95	95	100	100	94	95	95	88	92	94	96	97	92	89	86
ACCN1	11	2247	100	100	75	62	56	49	60	59	67	66	64	62	65	61	65	63	67	72	75	72	74	68	74	70	70	70	83	96	96	84	88	72	61	70	78	86	73	76	57	48
ACCN2	11	1725	100	100	100	99	93	95	99	99	99	100	100	99	99	99	99	99	99	88	92	91	90	85	88	82	88	87	92	99	100	95	98	90	69	84	95	99	89	94	79	46
ACCN3	11	1711	100	98	100	92	82	84	93	97	95	98	91	95	94	93	91	91	93	83	87	88	84	80	80	83	83	83	87	99	100	89	95	75	65	73	89	97	80	84	59	26
ACCN4	10	2001	100	92	100	90	65	65	96	93	94	95	91	95	95	92	98	96	93	61	67	66	69	61	63	50	50	59	88	100	100	90	97	79	60	74	90	98	80	90	57	30
ACCN5	10	1518	100	100	100	99	100	99	100	100	99	99	99	100	99	100	99	100	100	100	100	100	100	100	100	100	100	100	98	100	100	99	98	99	93	95	99	98	95	94	94	90
ACCS	14	1506	100	100	100	100	100	100	100	100	100	100	100	100	100	100	100	100	100	92	92	94	95	90	93	84	91	96	95	99	100	97	99	93	83	89	99	99	94	96	82	62
ACCSL	14	1707	100	100	0	0	0	0	0	0	0	0	0	0	0	0	0	0	0	99	99	99	99	99	99	100	99	99	98	100	100	99	99	98	93	94	100	99	95	97	92	79
ACD	12	1635	100	100	99	75	67	65	85	73	74	78	77	82	78	79	66	75	74	82	88	88	87	85	87	63	77	83	88	100	100	90	97	82	58	76	88	98	82	93	56	39
ACE	26	4120	95	93	95	84	80	78	88	84	84	83	84	87	85	86	85	84	84	74	76	70	73	73	76	73	73	76	87	99	99	92	92	80	63	75	88	94	83	87	64	32
ACE2	18	2418	100	100	100	99	100	99	100	100	100	100	100	100	100	100	100	100	100	99	100	99	100	100	99	100	100	100	94	100	100	85	86	99	95	91	99	99	78	84	95	92
ACER1	6	795	100	100	100	100	100	100	100	100	100	100	100	100	100	100	100	100	100	82	86	87	85	71	78	76	88	81	94	100	100	99	99	91	78	87	99	100	93	97	78	53
ACER2	6	828	100	100	100	99	97	96	100	99	100	100	99	100	100	100	100	100	100	86	86	85	86	86	86	85	84	86	91	100	99	92	95	90	69	73	94	95	65	80	58	42
ACER3	11	804	100	100	100	99	95	98	100	100	100	100	100	100	100	100	100	100	100	86	87	87	87	87	84	85	86	87	94	96	99	97	94	95	83	89	90	97	91	85	92	80
ACHE	5	1976	100	96	100	90	70	69	93	92	97	92	94	93	95	95	93	93	94	60	64	68	58	62	61	58	50	61	86	99	100	87	95	77	59	70	86	98	75	88	52	20
ACIN1	21	4165	96	91	96	94	91	90	95	93	94	95	94	94	95	94	94	94	94	93	93	92	93	91	94	92	93	94	94	99	99	96	98	92	79	87	95	97	90	94	83	65
ACLY	28	3306	100	100	100	99	99	98	100	100	99	99	100	100	100	99	100	100	100	92	93	93	92	90	95	87	92	93	96	100	100	98	99	95	82	90	99	99	95	95	88	66
ACMSD	10	1011	100	100	83	84	84	84	84	84	82	84	84	84	84	84	84	84	84	98	95	97	99	99	100	99	99	99	97	100	100	98	99	96	90	94	99	99	97	95	93	82
ACN9	2	378	100	100	100	99	99	99	100	100	100	99	100	100	100	100	100	100	100	99	100	99	99	99	99	98	99	99	92	100	100	99	93	88	75	85	99	98	92	91	79	51
ACO1	20	2670	100	100	100	100	100	100	100	100	100	100	100	100	100	100	100	100	100	99	100	100	100	100	99	99	100	99	98	100	100	99	99	98	92	94	100	99	96	96	93	83
ACO2	18	2343	100	100	100	99	98	97	99	99	100	100	100	99	100	100	100	100	100	96	93	98	96	96	97	94	95	96	90	100	100	95	97	86	62	79	98	98	87	92	68	34
ACOT1	3	1266	100	100	100	17	24	32	25	0	0	0	0	27	19	22	26	21	28	12	0	0	0	0	24	22	24	25	13	30	3	29	8	6	2	4	7	0	15	3	1	0
ACOT11	18	1980	100	96	100	94	87	87	97	93	92	98	96	90	97	97	97	97	97	75	77	73	79	72	76	68	71	86	89	100	100	92	92	84	67	77	96	95	84	84	63	40
ACOT12	15	1668	100	99	100	92	91	91	92	92	92	92	92	92	92	92	92	92	92	92	92	92	92	92	92	92	92	92	93	98	99	94	91	89	85	89	92	98	91	88	86	81
ACOT13	4	435	97	97	97	97	97	97	97	97	97	97	97	97	97	97	97	97	97	97	97	97	97	96	97	97	97	97	97	100	100	99	98	99	89	95	100	98	95	96	94	89
ACOT2	3	1452	100	100	100	38	32	37	35	43	40	44	37	37	38	32	45	39	36	29	29	31	29	29	28	27	30	29	43	73	80	32	35	24	17	22	29	42	23	26	11	4
ACOT4	3	1266	100	100	100	84	64	69	87	88	88	87	86	88	85	82	87	93	88	71	72	74	75	74	70	69	66	69	84	95	100	83	94	73	62	74	80	97	75	87	59	46
ACOT6	2	624	100	100	100	99	98	98	100	100	100	100	99	96	99	100	99	100	100	100	100	100	100	100	100	100	100	100	98	99	100	99	99	99	94	96	99	100	97	98	93	90
ACOT7	12	1389	100	100	100	89	89	89	89	89	89	89	89	89	89	89	89	89	89	81	81	81	83	76	84	79	79	84	85	99	98	89	87	80	55	70	85	89	78	80	61	28
ACOT8	6	960	100	100	100	98	92	92	100	99	99	100	100	100	100	99	100	100	100	89	92	94	91	88	97	73	87	90	92	99	100	92	97	92	73	83	97	99	88	90	76	47
ACOT9	16	1347	100	100	97	96	97	94	97	97	97	97	97	92	89	97	97	97	97	98	98	98	98	98	98	97	98	98	94	99	100	90	85	96	92	88	98	98	84	70	94	81
ACOX1	15	2144	100	100	100	99	96	97	99	99	100	100	100	100	100	99	100	100	100	98	98	96	99	98	97	99	94	98	96	100	100	98	98	94	87	93	97	99	96	97	88	79
ACOX2	14	2046	100	100	100	99	100	99	100	100	100	100	100	100	100	100	100	100	100	98	99	98	99	96	97	97	98	97	96	100	100	99	99	96	83	91	99	99	95	96	89	69
ACOX3	17	2103	100	100	100	99	96	95	99	99	99	99	99	100	99	99	99	98	99	87	89	89	88	85	87	82	85	90	94	100	100	97	98	91	77	88	96	99	92	95	84	58
ACOXL	17	1743	88	88	59	62	62	61	62	62	62	62	62	62	62	62	62	62	62	83	84	86	84	84	80	78	82	84	95	100	99	96	97	92	87	88	94	98	88	91	84	73
ACP1	6	632	93	94	93	99	100	100	100	99	99	96	100	99	98	100	99	98	100	98	98	98	99	99	98	97	99	100	93	100	100	97	97	91	73	88	98	98	92	90	83	65
ACP2	11	1305	97	100	97	98	92	93	99	99	99	99	99	99	99	99	99	99	100	75	84	75	73	73	77	71	69	81	94	100	100	97	98	93	75	87	98	99	90	95	84	59
ACP5	4	978	100	100	100	99	99	93	99	100	99	100	100	100	100	100	100	99	100	91	95	90	95	92	82	91	91	90	91	100	100	96	98	86	67	81	94	98	92	93	69	42
ACP6	10	1287	100	100	100	97	93	86	100	99	99	99	98	99	97	99	99	99	98	85	87	88	85	85	84	84	82	85	95	100	100	97	97	93	81	88	93	99	93	92	82	68
ACPL2	5	1443	100	100	100	99	99	99	100	100	99	100	99	99	99	100	99	99	99	99	100	100	100	100	100	100	99	100	97	100	100	99	99	97	90	93	99	99	97	97	89	75
ACPP	11	1280	90	90	90	88	90	86	89	90	83	87	83	90	89	90	85	90	84	90	90	90	90	90	90	90	90	90	98	100	100	100	99	98	93	95	100	99	98	98	93	85
ACPT	11	1281	100	94	100	93	76	70	91	91	96	98	99	96	98	96	99	99	98	41	40	43	40	44	40	39	39	40	84	98	100	86	94	71	55	66	80	97	74	84	40	22
ACR	5	1266	100	92	100	48	41	38	47	47	55	58	47	44	44	49	49	50	52	44	52	46	42	40	47	38	44	48	53	68	70	52	49	43	38	41	48	51	39	50	32	26
ACRBP	10	1632	100	94	100	99	98	98	100	100	100	99	99	99	100	99	100	99	99	92	95	92	93	94	85	89	93	95	94	100	100	98	99	92	78	88	96	99	92	95	81	64
ACRC	12	2076	100	100	100	94	94	94	94	94	94	94	94	93	94	94	94	94	94	93	94	94	91	94	93	90	92	94	76	92	90	67	62	78	66	71	92	87	60	53	75	57
ACRV1	4	798	100	100	100	100	100	100	100	100	100	100	100	100	100	100	100	100	100	100	100	100	100	100	100	100	100	100	99	100	100	100	99	99	95	97	100	100	98	99	97	88
ACSBG1	14	2175	100	100	100	99	99	97	100	100	100	100	100	99	100	100	100	100	100	93	97	96	94	89	87	91	94	93	91	100	100	96	99	85	69	82	96	99	87	94	71	48
ACSBG2	13	2001	100	100	100	100	100	100	100	100	100	100	100	100	100	100	100	100	100	98	99	99	99	98	98	95	98	99	96	100	100	98	99	96	87	92	99	98	94	95	89	78
ACSF2	16	1848	100	100	100	96	92	92	95	93	99	97	96	99	99	97	95	99	93	83	86	84	81	84	82	79	84	80	92	99	99	96	94	90	73	83	92	95	87	88	79	56
ACSF3	9	1731	100	100	100	93	84	80	95	95	97	99	93	95	93	93	93	94	95	72	77	82	83	72	72	54	65	72	89	100	100	94	97	81	64	78	92	99	84	90	68	33
ACSL1	20	2097	100	100	100	99	99	99	99	99	99	99	99	99	99	99	99	99	99	99	100	99	99	98	99	98	99	99	97	100	100	99	99	97	90	94	99	99	96	97	93	81
ACSL3	14	2163	100	100	100	95	96	97	96	92	93	96	93	96	95	96	92	96	91	99	100	100	100	100	100	100	99	100	98	100	100	99	98	98	93	96	99	99	96	96	94	89
ACSL4	14	2136	100	100	100	99	99	99	100	100	100	100	100	99	99	100	100	100	100	100	100	100	100	100	100	100	100	100	94	100	100	90	82	99	94	91	99	99	80	80	95	91
ACSL5	21	2220	100	100	100	99	100	99	100	100	100	100	99	100	100	100	100	100	100	99	99	99	99	99	99	99	99	99	98	99	100	99	99	98	92	94	99	99	97	96	94	81
ACSL6	22	2247	100	100	100	99	99	99	100	99	100	100	100	100	100	100	100	100	100	96	96	99	96	94	97	95	94	97	96	100	100	98	98	94	86	91	98	99	93	95	87	73
ACSM1	13	1734	100	100	100	99	99	99	100	100	100	100	100	100	100	100	100	100	100	99	99	99	100	100	99	99	99	100	97	100	100	99	99	95	88	93	99	99	96	98	86	83
ACSM2A	13	1734	100	100	100	59	62	65	55	64	65	66	58	53	55	56	56	53	59	54	61	50	46	49	58	52	57	60	47	81	82	41	35	31	15	28	55	50	19	22	14	6
ACSM2B	13	1734	100	100	100	57	60	61	50	64	67	68	61	58	56	49	50	48	52	51	57	52	49	50	54	51	47	49	54	90	94	44	47	26	23	32	55	51	27	35	11	14
ACSM3	13	1854	94	96	94	100	100	100	100	100	100	100	100	100	100	100	100	100	100	99	100	100	100	99	100	99	100	99	98	100	100	99	98	98	94	96	100	99	98	98	95	89
ACSM4	13	1743	0	0	0	0	0	0	0	0	0	0	0	0	0	0	0	0	0	0	0	0	0	0	0	0	0	0	97	100	100	99	98	95	89	92	99	99	95	95	87	77
ACSM5	13	1740	100	100	100	89	89	88	92	85	87	85	88	89	92	91	91	90	90	79	83	73	86	74	86	74	75	79	74	97	97	75	70	62	42	57	82	73	58	59	43	26
ACSS1	14	2070	100	100	100	90	82	82	92	90	90	90	93	94	93	92	93	93	91	84	87	86	92	85	86	79	78	83	89	98	99	91	93	82	71	79	87	96	83	86	66	55
ACSS2	19	2145	98	98	98	89	89	89	89	89	89	89	89	89	89	89	89	89	89	87	88	88	86	87	86	86	86	88	94	99	100	97	98	88	81	90	93	99	95	95	84	73
ACSS3	16	2061	100	100	100	94	89	86	99	95	92	91	93	95	96	97	94	96	99	89	91	90	92	87	90	89	89	88	95	100	100	97	96	93	88	91	96	98	92	93	85	83
ACTA1	6	1134	100	100	100	96	81	78	99	96	99	99	97	100	99	100	99	99	99	84	88	87	84	85	87	75	80	83	78	99	100	84	81	69	35	60	85	92	74	64	37	5
ACTA2	8	1134	100	100	100	99	99	99	100	100	100	100	100	100	100	100	100	100	100	99	99	99	99	99	99	99	99	99	98	100	100	99	99	97	92	95	100	100	97	97	91	84
ACTB	5	1128	100	100	100	91	88	88	89	88	95	89	94	98	89	90	89	89	91	96	98	96	96	95	93	95	95	94	76	100	99	77	87	58	36	59	88	92	51	71	38	18
ACTBL2	1	1131	100	100	100	100	100	100	100	100	100	100	100	100	100	100	100	100	100	100	100	100	100	100	100	100	100	100	98	100	100	99	100	97	93	95	100	100	97	99	92	84
ACTC1	6	1134	100	100	100	99	99	99	100	100	100	100	100	100	100	100	100	100	100	95	98	92	95	96	95	94	96	97	95	100	100	96	99	93	83	90	94	98	94	96	84	72
ACTG1	5	1128	100	100	100	97	91	82	100	99	100	100	99	99	100	99	100	100	100	98	98	99	99	97	99	99	98	98	82	100	99	89	88	73	46	66	96	95	74	79	44	12
ACTG2	8	1131	100	100	100	100	100	100	100	100	100	100	100	100	100	100	100	100	100	99	99	99	99	99	99	99	99	100	98	100	100	99	99	99	91	94	99	100	96	97	95	79
ACTL6A	14	1290	100	100	100	98	99	98	99	99	99	97	95	100	99	99	100	99	95	98	98	98	98	98	98	97	98	98	97	100	100	99	97	97	89	93	98	97	95	94	90	84
ACTL6B	14	1281	100	100	100	97	97	95	99	97	97	97	97	99	97	97	97	98	98	83	86	83	84	85	88	72	84	85	91	99	100	95	97	87	70	81	93	98	90	90	76	40
ACTL7A	1	1308	100	100	100	99	97	95	99	100	100	100	99	100	100	100	100	100	99	97	99	97	94	98	98	91	98	99	95	99	100	97	99	95	83	91	99	99	94	96	87	70
ACTL7B	1	1248	100	100	100	93	76	73	95	96	97	98	92	98	99	98	98	95	97	64	67	64	83	75	49	63	42	71	86	99	100	87	93	80	58	69	86	99	72	84	57	14
ACTL8	2	1101	100	100	100	90	94	80	90	89	95	91	92	89	91	92	89	90	92	96	97	92	98	97	98	96	96	97	91	100	100	92	98	87	71	82	97	99	88	92	76	43
ACTL9	1	1251	100	100	100	92	62	53	98	98	100	99	99	98	99	95	99	99	99	64	49	75	76	60	64	52	69	67	83	100	100	88	96	67	50	65	82	95	78	88	32	14
ACTN1	22	2745	97	97	97	97	97	97	97	97	97	97	97	97	97	97	97	97	97	89	92	92	89	85	92	85	89	90	92	99	100	96	94	90	71	82	94	97	90	88	74	51
ACTN2	21	2685	100	100	100	99	98	97	100	99	99	99	100	100	100	100	100	100	100	96	97	96	98	97	95	94	95	98	95	100	100	99	95	93	83	91	98	98	96	92	88	74
ACTN3	21	2706	0	0	0	0	0	0	0	0	0	0	0	0	0	0	0	0	0	0	0	0	0	0	0	0	0	0	89	99	100	93	96	82	65	77	90	97	84	88	68	37
ACTN4	21	2736	100	100	100	97	88	87	99	98	99	99	99	99	99	99	98	99	99	79	83	78	81	74	80	77	82	80	85	99	100	91	95	74	53	70	87	96	74	81	55	27
ACTR10	13	1254	100	100	100	96	93	92	98	94	95	92	93	99	99	99	97	98	95	96	98	96	97	93	98	97	95	95	95	100	99	97	92	94	86	89	93	92	92	89	86	82
ACTR1A	11	1131	100	100	100	100	100	100	100	100	100	100	100	100	100	100	100	100	100	99	99	99	99	99	98	99	99	99	96	99	100	100	98	97	81	91	99	99	97	95	89	65
ACTR1B	11	1131	100	100	100	95	94	95	95	95	95	95	95	95	96	95	95	95	95	82	89	82	84	72	91	76	84	79	90	100	99	95	95	81	71	80	94	95	86	91	62	49
ACTR2	10	1200	98	98	98	97	94	94	98	98	98	95	98	98	98	98	98	98	98	94	94	94	94	94	94	94	94	94	92	100	100	92	95	85	78	76	95	93	81	79	62	46
ACTR3	12	1257	100	94	100	99	98	96	100	97	99	99	99	100	100	100	100	100	100	96	96	96	96	96	96	96	96	96	96	100	100	99	97	93	88	92	96	98	95	94	88	82
ACTR3B	12	1257	100	100	100	64	61	62	71	66	60	60	57	71	63	71	63	64	62	60	62	60	61	60	57	57	60	61	57	85	89	48	46	41	34	34	56	37	37	28	25	21
ACTR3C	6	633	0	0	0	0	0	0	0	0	0	0	0	0	0	0	0	0	0	0	0	0	0	0	0	0	0	0	47	87	78	45	28	29	18	21	57	26	13	12	12	5
ACTR5	9	1824	100	100	100	89	77	80	93	94	94	95	83	93	89	95	95	89	88	82	83	79	78	82	81	85	81	86	90	97	99	90	96	84	74	81	88	97	79	90	76	57
ACTR6	11	1191	100	100	100	99	100	99	100	100	98	94	96	100	100	100	99	99	99	100	100	100	100	100	100	100	100	100	97	100	100	99	97	97	90	95	99	98	98	94	93	89
ACTR8	13	1875	100	96	100	98	95	93	100	99	98	97	99	100	100	99	99	100	99	93	93	93	93	93	93	93	93	93	97	100	100	99	97	96	89	91	99	98	97	87	88	79
ACTRT1	1	1131	100	100	100	99	100	99	100	100	100	100	100	100	100	100	100	100	100	99	99	99	99	99	99	100	99	99	89	100	100	74	80	97	85	83	100	99	59	75	88	76
ACTRT2	1	1134	100	100	100	95	86	74	99	98	99	97	93	99	99	99	99	99	97	92	97	93	85	94	93	85	94	97	89	100	100	95	97	83	61	74	91	99	87	89	63	18
ACVR1	9	1530	100	100	100	100	100	100	100	100	100	100	100	100	100	100	100	100	100	100	100	100	100	100	100	100	100	100	98	100	100	99	99	98	91	96	99	99	98	98	94	86
ACVR1B	9	1760	86	91	86	92	94	92	91	93	93	93	92	91	91	91	93	92	92	93	94	93	92	92	94	92	92	94	94	98	99	95	95	92	83	89	94	94	92	91	86	75
ACVR1C	9	1482	100	100	100	95	94	94	98	94	95	95	95	99	95	98	94	95	95	95	94	95	95	95	96	95	95	95	96	98	100	97	98	93	88	92	95	97	93	95	91	84
ACVR2A	11	1542	100	100	100	96	94	97	99	95	92	93	92	99	93	99	97	94	95	99	99	99	99	99	99	99	99	99	97	100	100	99	99	96	93	95	99	98	97	96	92	88
ACVR2B	11	1539	100	100	100	96	94	95	96	96	96	96	96	96	96	96	96	96	96	90	90	90	89	88	91	87	92	92	91	100	99	95	97	87	70	83	94	97	87	93	76	50
ACVRL1	9	1512	100	100	100	99	97	95	100	100	99	100	99	100	100	100	100	100	100	78	75	79	73	78	77	82	75	81	89	99	100	97	96	82	62	80	95	98	90	90	67	43
ACY1	14	1227	100	100	100	99	99	98	100	100	100	100	100	100	100	100	100	100	99	87	97	85	91	87	93	71	84	83	93	100	100	97	99	91	73	86	99	99	92	95	80	50
ACY3	6	960	100	100	100	99	97	93	99	100	100	100	99	100	99	100	100	99	99	53	60	53	55	58	58	38	51	51	90	100	100	94	98	82	67	77	95	98	80	92	61	35
ACYP1	3	379	79	79	79	79	79	79	79	79	79	79	79	79	79	79	79	79	79	78	79	79	78	79	78	78	79	79	98	100	100	99	100	99	92	95	100	100	96	94	96	87
ACYP2	4	300	100	100	100	99	100	100	100	99	100	94	99	100	100	100	100	100	99	98	99	99	97	98	97	94	98	100	93	100	100	97	92	95	73	88	99	97	91	87	86	68
ADA	12	1092	100	100	100	96	95	95	96	96	96	96	96	96	96	96	96	96	96	84	90	82	83	80	84	86	84	81	92	99	100	94	96	89	76	83	94	98	88	93	77	50
ADAD1	11	1731	100	100	100	99	98	98	100	99	97	98	99	100	100	100	99	100	100	100	100	100	100	100	100	100	100	100	98	100	100	99	98	98	92	96	99	98	98	97	96	90
ADAD2	11	1998	100	89	100	75	31	34	82	77	85	84	81	79	87	77	82	92	89	50	53	48	55	48	52	48	48	51	82	99	99	83	92	68	50	60	66	95	71	77	35	17
ADAL	10	1100	73	73	73	73	73	72	73	73	73	73	73	73	73	73	73	73	73	73	73	73	73	73	73	73	73	73	98	100	100	100	99	99	94	97	100	98	99	99	97	90
ADAM10	16	2247	100	100	100	99	99	99	99	98	100	100	100	100	100	99	100	100	99	97	97	97	97	97	97	97	97	97	97	100	100	98	97	99	91	95	98	99	96	96	94	89
ADAM11	27	2310	100	100	100	93	78	79	94	92	97	96	96	94	96	95	96	96	94	62	69	66	61	58	70	54	59	64	86	99	99	90	94	80	57	71	88	94	79	86	60	19
ADAM12	24	2834	100	100	100	96	96	96	96	96	96	96	96	97	96	96	96	96	96	89	93	90	93	84	91	88	86	87	93	98	99	96	96	92	80	89	96	98	91	93	85	69
ADAM15	23	2592	100	100	100	94	84	86	96	96	96	95	96	96	96	96	97	96	96	84	88	84	87	87	82	77	83	84	92	99	99	95	97	88	71	82	91	98	87	91	78	45
ADAM17	19	2475	100	100	100	98	98	98	99	99	95	96	99	100	97	100	98	99	98	95	95	95	95	96	96	95	95	96	97	100	100	99	98	97	92	94	99	99	97	97	91	84
ADAM18	20	2220	100	100	100	99	100	100	100	99	99	94	100	100	100	100	100	100	100	100	100	100	100	100	100	100	100	100	97	100	100	100	94	98	89	95	98	98	98	92	93	88
ADAM19	23	2757	100	100	100	96	95	93	96	96	96	96	96	96	96	96	96	96	96	80	87	83	81	76	82	69	76	84	94	99	99	96	97	91	80	86	95	98	89	90	78	65
ADAM2	20	2208	100	100	100	99	100	99	100	100	98	99	99	100	100	100	99	100	99	99	100	99	99	99	99	99	99	99	97	100	100	98	96	97	92	95	99	98	96	94	91	89
ADAM20	1	2331	100	95	100	99	100	100	100	100	99	99	99	100	100	100	100	100	100	99	100	100	99	99	99	99	99	99	99	100	100	100	100	98	95	97	100	99	98	99	96	91
ADAM21	1	2169	100	100	100	77	85	86	82	76	72	70	75	71	66	83	77	79	75	83	84	84	82	83	83	82	82	84	74	97	99	70	73	58	49	53	79	69	58	43	35	32
ADAM22	32	2812	100	100	0	0	0	0	0	0	0	0	0	0	0	0	0	0	0	96	96	96	97	96	96	96	96	96	96	100	100	97	98	95	90	93	98	98	93	95	90	82
ADAM23	26	2499	100	100	100	91	91	91	91	91	91	91	91	91	91	91	91	91	91	90	90	91	90	91	88	90	91	90	92	98	97	92	92	90	84	89	92	94	89	91	86	81
ADAM28	23	2384	97	98	97	98	99	99	99	99	96	98	98	99	98	99	97	96	99	99	99	99	98	99	99	98	99	98	98	100	100	98	98	98	92	95	99	99	96	96	94	89
ADAM29	1	2463	100	100	100	99	100	100	100	99	99	99	99	99	98	100	99	100	99	100	100	100	100	100	100	100	100	100	97	99	100	99	99	96	91	96	99	99	98	98	94	87
ADAM30	1	2373	100	100	100	99	99	99	100	99	99	100	99	99	99	99	99	99	100	99	100	100	99	100	100	100	100	100	98	100	100	99	98	98	94	96	99	99	98	98	94	90
ADAM32	25	2364	0	0	0	0	0	0	0	0	0	0	0	0	0	0	0	0	0	0	0	0	0	0	0	0	0	0	97	100	100	98	97	96	88	93	97	98	94	95	91	83
ADAM33	22	2442	100	97	100	81	69	65	88	76	84	85	78	89	89	85	78	80	83	26	30	23	27	29	32	19	24	27	81	98	99	82	91	67	50	63	75	94	67	76	46	20
ADAM7	22	2265	99	99	100	99	100	99	100	100	99	99	100	100	100	100	99	100	100	99	100	100	99	100	99	99	100	100	98	100	100	99	97	99	94	96	99	99	98	95	95	91
ADAM8	23	2474	100	100	100	82	68	50	95	86	81	79	79	97	88	91	85	85	85	27	30	32	24	23	39	23	16	27	79	92	100	85	92	63	41	58	72	95	62	78	28	10
ADAM9	22	2460	100	100	100	99	98	98	100	99	100	99	99	100	99	100	100	100	100	97	98	99	98	96	98	96	96	96	97	100	100	98	98	97	90	94	99	98	94	95	93	84
ADAMDEC1	14	1413	100	95	100	99	100	100	100	100	99	100	100	100	100	100	99	100	100	99	99	100	100	100	99	100	100	100	98	100	100	99	98	97	92	96	99	99	98	95	93	89
ADAMTS1	9	2904	100	100	100	90	79	77	91	91	94	91	92	91	91	91	95	93	90	79	80	75	79	80	83	78	78	75	91	99	99	92	96	81	75	82	90	96	82	91	70	64
ADAMTS10	24	3312	100	100	100	79	64	61	79	81	81	83	83	82	83	84	82	81	83	61	62	59	62	60	64	55	61	65	83	99	99	85	92	69	52	66	80	95	71	79	48	25
ADAMTS12	24	4785	100	100	100	99	100	99	100	100	100	100	100	100	100	100	100	100	100	99	99	99	99	99	98	99	99	99	97	100	100	99	99	95	90	93	99	99	97	97	90	79
ADAMTS13	29	4284	100	97	100	92	80	81	95	94	91	94	92	95	94	94	93	93	93	66	70	71	70	62	66	63	61	68	87	97	98	90	95	78	65	74	89	95	80	88	58	35
ADAMTS14	22	3681	100	99	100	97	96	95	98	98	97	97	97	99	97	98	97	97	97	79	76	79	78	80	84	76	73	83	90	97	99	94	97	84	68	78	91	99	80	92	70	39
ADAMTS15	8	2853	100	100	100	86	75	66	95	93	87	90	81	96	85	92	89	85	86	70	74	74	75	66	71	58	73	67	85	99	100	85	93	74	59	68	76	96	74	87	51	26
ADAMTS16	23	3675	100	98	0	0	0	0	0	0	0	0	0	0	0	0	0	0	0	87	87	88	88	86	89	87	87	87	92	99	99	94	95	88	78	85	94	98	87	90	78	62
ADAMTS17	22	3288	100	88	100	88	86	83	88	88	88	88	88	88	88	88	88	88	88	75	77	76	73	76	75	76	74	77	85	95	96	84	88	75	69	74	83	92	75	81	64	49
ADAMTS18	23	3666	100	100	100	97	94	94	97	97	97	97	97	97	97	97	97	97	97	94	95	94	94	94	94	95	94	94	95	99	99	97	95	92	86	90	95	98	93	92	86	80
ADAMTS19	23	3624	100	94	100	85	83	83	86	84	84	84	84	86	85	88	84	84	85	86	86	86	87	86	86	86	87	86	88	96	98	89	89	85	75	81	86	93	81	82	76	67
ADAMTS2	23	3708	100	96	98	88	79	76	92	90	91	90	92	91	89	90	92	89	87	62	63	64	68	54	65	62	59	63	83	97	97	87	89	73	57	69	84	93	75	81	54	25
ADAMTS20	39	5733	0	0	99	99	99	99	100	100	99	100	99	100	99	100	99	99	100	0	0	0	0	0	0	0	0	0	98	100	100	98	98	97	93	95	98	99	96	96	92	86
ADAMTS3	22	3618	100	100	100	99	99	99	99	99	99	100	99	99	99	99	100	99	99	99	99	99	99	99	99	98	99	99	97	100	100	99	97	97	92	95	99	99	95	95	90	89
ADAMTS4	9	2514	100	100	100	98	95	92	99	99	99	98	98	99	99	99	99	99	99	76	82	81	75	71	75	70	79	75	90	100	100	93	98	83	67	79	94	99	85	91	68	39
ADAMTS5	8	2793	100	100	100	89	81	78	88	91	91	96	90	94	90	87	89	88	88	78	78	81	79	77	82	72	77	78	87	98	99	85	90	82	67	76	80	96	73	83	68	57
ADAMTS6	24	3354	100	100	100	98	98	98	99	99	99	99	96	99	99	99	98	97	99	99	99	99	99	99	99	99	99	99	98	100	100	99	98	98	93	96	99	99	97	97	93	89
ADAMTS7	24	5061	100	97	100	57	38	37	55	56	64	62	57	62	64	62	64	57	59	25	27	27	27	22	29	20	21	25	53	91	91	45	47	29	17	30	42	61	26	35	12	4
ADAMTS8	9	2670	100	96	0	0	0	0	0	0	0	0	0	0	0	0	0	0	0	55	57	55	56	60	52	50	51	57	82	94	97	84	88	77	55	67	77	91	70	72	60	28
ADAMTS9	39	5808	100	98	100	98	97	98	99	98	98	99	98	99	98	99	98	99	98	97	97	97	97	97	97	97	97	97	96	99	99	97	97	95	87	92	97	98	93	93	90	80
ADAMTSL1	29	5293	29	29	37	37	37	37	37	37	37	37	37	37	37	37	37	37	37	29	29	29	29	29	29	29	29	29	93	99	100	94	98	90	79	86	94	99	87	95	77	64
ADAMTSL2	18	2856	100	100	100	90	79	77	95	93	91	90	90	97	93	93	88	93	87	62	62	68	68	63	58	60	57	63	43	62	90	29	31	25	20	70	85	97	74	86	55	24
ADAMTSL3	29	5076	100	100	100	99	99	99	99	99	99	99	99	100	100	99	99	99	99	99	99	99	99	99	99	99	99	99	97	100	100	99	99	96	90	94	99	99	95	97	91	80
ADAMTSL4	17	3300	100	100	100	86	68	63	89	85	88	91	89	93	91	92	88	91	88	81	85	77	84	78	86	76	75	88	88	100	100	91	98	78	64	74	91	98	82	91	55	27
ADAMTSL5	11	1416	100	96	100	80	73	72	79	86	83	85	76	83	82	86	80	81	77	34	43	43	26	33	34	26	21	42	81	99	99	81	92	68	46	62	77	94	64	77	34	24
ADAP1	11	1125	100	100	100	90	82	78	92	90	92	92	91	92	92	92	92	92	92	50	49	57	52	42	62	40	52	46	79	95	93	83	87	73	43	65	75	87	74	79	57	17
ADAP2	11	1146	100	100	100	91	91	91	91	91	91	91	91	93	91	91	91	91	91	90	91	91	91	90	91	86	91	91	91	98	99	94	94	89	74	84	91	96	89	87	83	58
ADAR	15	3681	100	97	100	99	99	99	100	100	99	100	100	100	100	99	100	100	100	99	99	99	99	99	99	99	99	99	97	100	100	99	99	98	90	95	99	99	97	98	92	83
ADARB1	11	2235	100	94	94	94	94	93	94	94	94	94	94	94	94	94	94	94	94	93	93	93	92	92	94	92	93	93	94	100	100	96	99	90	83	88	99	99	89	93	78	69
ADARB2	10	2220	100	87	100	76	70	63	83	80	76	77	75	85	75	79	76	75	75	49	52	50	55	42	48	46	51	50	73	95	98	75	76	56	41	55	63	85	58	60	37	24
ADAT1	9	1509	100	100	100	99	100	100	100	100	100	100	100	99	100	100	100	100	100	99	99	100	99	99	100	99	99	100	97	100	100	99	99	95	90	94	99	99	98	98	93	79
ADAT2	6	576	100	100	0	0	0	0	0	0	0	0	0	0	0	0	0	0	0	94	96	98	96	97	98	90	85	94	96	100	100	96	97	94	91	91	97	98	94	95	86	73
ADAT3	1	1056	100	100	100	35	16	17	49	47	41	49	36	50	36	42	26	30	19	21	25	24	23	20	22	13	15	24	60	94	97	60	62	42	6	31	29	77	29	35	17	0
ADC	9	1383	100	100	100	99	98	95	99	99	100	100	100	99	100	100	100	100	100	92	93	94	96	94	93	88	84	91	92	100	100	94	98	88	74	84	96	97	89	93	75	54
ADCK1	10	1572	100	100	100	99	99	98	100	100	100	100	100	100	100	100	100	100	100	92	94	91	96	89	93	90	88	91	95	100	100	98	99	92	82	88	98	99	93	95	82	64
ADCK2	8	1881	100	100	100	96	86	73	99	98	99	98	99	99	99	99	98	99	98	83	82	84	81	83	84	82	84	85	91	99	100	92	96	88	71	82	94	97	83	88	76	52
ADCK4	14	1635	100	100	100	97	85	87	99	98	99	99	100	99	100	99	100	99	100	74	74	72	80	75	77	69	63	81	90	100	100	91	97	87	68	76	92	97	80	89	65	35
ADCK5	15	1743	100	96	100	85	78	68	95	91	78	82	88	94	87	89	88	87	85	34	37	30	32	40	40	27	36	32	80	99	99	84	85	70	45	61	80	91	68	68	44	16
ADCY1	20	3360	100	93	100	87	81	81	88	88	88	88	89	88	88	88	88	88	86	87	87	87	89	88	86	85	84	87	87	96	97	88	91	84	67	77	82	92	81	85	72	49
ADCY10	32	4833	100	100	100	99	100	99	100	100	100	100	100	100	100	100	100	100	100	99	99	100	99	99	100	99	99	100	98	100	100	99	99	98	93	96	99	99	98	97	94	86
ADCY2	25	3276	100	100	99	98	92	92	99	98	99	98	99	99	99	99	99	98	99	96	97	97	95	96	96	95	95	96	92	99	98	95	92	89	80	86	92	93	87	88	81	75
ADCY3	21	3435	100	98	100	98	97	96	98	99	99	99	97	98	98	99	99	99	99	87	88	92	84	86	89	88	82	84	92	100	100	97	97	89	69	83	95	98	90	91	76	47
ADCY4	25	3234	100	100	100	95	89	86	98	96	97	93	93	98	98	97	97	96	92	72	73	72	75	72	70	73	71	75	93	99	100	94	98	91	75	84	93	99	86	94	79	51
ADCY5	21	3786	100	93	100	82	78	73	84	85	83	83	83	84	83	83	84	82	83	70	72	73	73	68	72	66	63	71	82	94	95	82	87	72	60	68	76	87	69	78	56	42
ADCY6	21	3507	100	100	100	96	87	91	99	99	97	98	98	99	98	99	92	97	94	84	85	86	86	82	88	79	80	84	91	99	100	96	97	86	67	82	93	98	88	93	72	47
ADCY7	25	3243	100	100	100	99	98	94	99	99	100	99	100	100	100	100	100	100	100	78	79	82	77	77	80	76	74	78	91	100	100	94	98	87	69	80	94	98	84	91	73	37
ADCY8	18	3756	100	100	100	93	91	89	95	95	93	91	96	96	90	94	92	93	92	87	88	87	87	88	87	86	87	86	93	99	100	94	97	87	83	86	91	98	86	92	76	71
ADCY9	10	4062	100	100	100	99	97	94	99	99	99	100	100	99	99	99	99	99	99	84	84	82	83	84	84	81	85	85	93	100	100	96	98	89	74	84	95	98	89	92	79	50
ADCYAP1	4	531	100	90	100	73	53	50	76	71	74	74	83	77	74	73	84	80	75	69	73	70	70	64	73	73	58	71	74	97	98	69	86	58	38	51	61	76	51	65	32	17
ADCYAP1R1	15	1407	100	100	100	100	100	100	100	100	100	100	100	100	100	100	100	100	100	99	99	99	98	99	99	99	99	98	96	100	100	99	99	93	85	90	99	99	94	96	80	75
ADD1	15	2341	100	100	98	95	91	87	95	97	94	96	97	96	96	95	95	96	96	97	98	94	99	98	98	95	96	98	94	100	100	94	99	91	82	87	98	97	87	93	81	66
ADD2	15	2358	96	96	96	99	97	97	100	100	99	100	99	100	100	100	100	100	100	95	97	95	98	93	96	92	95	97	93	100	100	96	99	91	76	86	97	99	89	96	82	54
ADD3	14	2121	100	100	100	99	100	100	100	100	100	99	100	100	99	100	100	98	99	100	100	100	100	100	100	100	100	100	99	100	100	100	99	99	95	97	100	99	99	98	96	92
ADH1A	9	1128	100	100	100	99	99	99	100	100	100	100	100	100	100	100	100	100	100	99	100	100	99	100	99	100	100	100	90	100	100	89	95	79	79	80	97	98	81	81	60	62
ADH1B	9	1128	100	100	100	96	95	92	92	99	93	98	96	93	91	99	97	99	99	99	100	100	100	99	99	96	100	100	81	99	100	73	90	66	57	66	92	91	56	72	49	38
ADH1C	9	1128	0	0	0	0	0	0	0	0	0	0	0	0	0	0	0	0	0	0	0	0	0	0	0	0	0	0	88	100	100	86	92	79	71	73	96	90	71	76	58	47
ADH4	9	1143	100	100	100	99	100	100	100	100	99	98	99	100	100	100	100	100	100	100	100	100	100	100	100	100	100	100	98	100	100	99	99	98	91	95	99	99	98	97	93	87
ADH5	9	1125	0	0	0	0	0	0	0	0	0	0	0	0	0	0	0	0	0	0	0	0	0	0	0	0	0	0	92	100	100	93	96	85	82	78	98	98	79	80	60	55
ADH6	9	1132	100	100	97	97	96	95	97	96	97	96	97	97	97	97	97	97	97	99	99	100	99	100	99	99	99	100	97	100	100	99	99	94	93	94	99	99	97	96	87	88
ADH7	10	1239	93	93	93	99	100	100	100	100	99	100	100	98	100	100	99	100	100	94	94	93	93	93	93	96	93	93	98	100	100	99	99	99	94	96	99	99	97	97	94	89
ADHFE1	14	1404	100	100	89	89	89	89	89	88	89	89	89	89	89	89	88	89	89	95	95	95	95	95	95	94	95	95	96	100	100	97	99	96	87	92	97	99	92	95	88	79
ADI1	4	540	100	95	100	80	75	74	84	77	77	77	77	98	77	86	77	77	77	76	74	77	77	76	77	75	76	77	84	96	99	81	91	74	65	74	75	95	74	77	67	57
ADIG	2	243	0	0	0	0	0	0	0	0	0	0	0	0	0	0	0	0	0	0	0	0	0	0	0	0	0	0	96	100	100	95	100	99	87	89	98	100	97	99	88	52
ADIPOQ	2	735	100	100	100	99	100	100	100	100	100	99	100	100	100	100	100	100	100	99	100	100	100	99	100	99	100	100	98	100	100	99	99	97	91	95	99	100	95	98	92	86
ADIPOR1	7	1128	100	100	100	99	99	99	100	99	100	100	99	100	100	100	99	100	100	99	100	100	100	100	100	99	100	100	97	100	100	99	99	96	89	93	99	99	93	95	89	84
ADIPOR2	7	1161	100	100	100	100	100	100	100	100	100	100	100	100	100	100	100	100	100	99	100	99	99	99	100	99	99	100	98	100	100	99	99	95	93	95	99	99	96	97	90	86
ADK	12	1103	100	100	100	99	100	99	100	100	100	100	100	100	100	100	100	100	100	93	93	92	94	92	92	94	92	93	96	100	100	99	95	95	87	91	99	98	95	92	84	81
ADM	3	558	100	92	100	83	71	68	83	96	82	85	77	97	77	86	86	84	84	94	95	98	97	97	97	82	88	97	85	100	100	94	92	69	58	68	87	98	82	76	38	29
ADM2	2	447	100	100	100	27	6	0	59	17	7	0	6	84	17	56	48	48	5	9	1	0	46	0	6	2	0	15	71	99	100	69	85	54	21	41	44	86	31	74	10	0
ADNP	3	3309	100	100	100	99	99	100	100	100	100	100	100	100	100	100	100	100	100	100	100	100	100	100	100	100	100	100	99	100	100	99	99	99	95	96	100	99	98	98	95	89
ADNP2	3	3396	100	100	100	95	93	91	95	92	94	94	94	95	96	96	95	99	98	99	100	99	100	100	99	99	99	100	96	100	100	98	99	95	86	92	98	99	95	96	89	74
ADO	1	813	100	100	100	86	51	44	96	96	96	92	92	92	93	94	92	92	93	9	19	28	17	3	5	0	0	2	73	84	99	79	88	53	33	50	61	90	59	66	23	4
ADORA1	2	981	100	100	100	99	99	99	100	100	100	100	100	100	100	100	100	100	100	91	94	85	98	87	93	83	95	94	92	100	100	96	98	87	69	83	97	98	89	94	75	47
ADORA2A	2	1239	100	100	100	99	99	99	100	100	100	100	100	100	100	100	100	100	100	88	84	87	86	90	97	88	87	84	92	100	100	96	98	89	71	82	98	99	86	91	72	44
ADORA2B	2	999	100	100	100	99	94	95	99	100	100	100	100	100	100	99	100	100	100	89	90	89	92	85	90	89	83	91	91	100	99	92	97	84	74	82	94	96	79	91	74	55
ADORA3	8	1758	100	99	93	93	93	93	93	93	93	93	93	93	93	93	93	93	93	99	99	99	99	98	99	99	99	99	98	100	100	99	99	99	93	96	99	99	97	99	93	89
ADPGK	7	1491	100	100	0	0	0	0	0	0	0	0	0	0	0	0	0	0	0	84	84	84	84	84	84	84	84	84	92	98	100	91	96	88	76	81	89	98	79	91	69	62
ADPRH	3	1074	100	100	100	99	99	99	100	100	99	100	100	100	99	100	100	100	100	99	99	99	99	99	99	99	96	99	94	100	100	94	97	92	82	88	99	99	87	96	86	64
ADPRHL1	7	1065	100	100	100	98	95	88	100	99	99	99	99	100	100	100	100	100	100	83	83	82	85	86	84	83	80	81	90	99	100	95	95	85	66	78	96	98	82	83	73	35
ADPRHL2	6	1092	100	100	100	81	78	78	81	87	80	80	80	80	82	80	80	82	80	79	80	80	79	80	80	80	76	80	90	98	99	91	94	80	74	78	87	98	76	88	63	56
ADRA1A	5	1680	100	90	90	90	90	89	90	90	90	90	90	90	90	90	88	90	88	89	89	89	90	89	90	90	88	90	90	99	99	89	97	82	76	81	92	93	82	87	70	60
ADRA1B	2	1563	100	90	100	60	60	60	60	60	60	60	60	60	60	60	60	60	61	71	74	70	70	70	74	70	70	70	72	89	90	76	68	62	51	61	69	70	62	65	56	43
ADRA1D	2	1719	100	85	100	57	50	38	56	60	65	59	59	60	58	58	60	58	58	29	29	30	38	22	32	23	27	29	67	88	95	70	73	46	31	42	46	80	44	49	26	4
ADRA2A	1	1398	0	84	96	68	59	64	68	72	69	71	65	70	68	70	73	69	69	52	54	53	47	46	56	49	58	52	62	78	82	67	64	56	23	46	53	72	53	52	41	4
ADRA2B	1	1344	0	0	0	0	0	0	0	0	0	0	0	0	0	0	0	0	0	0	0	0	0	0	0	0	0	0	85	100	100	86	96	75	55	67	78	95	77	86	47	16
ADRA2C	1	1389	0	0	0	0	0	0	0	0	0	0	0	0	0	0	0	0	0	0	0	0	0	0	0	0	0	0	58	79	84	55	63	45	22	35	42	65	41	39	17	5
ADRB1	1	1434	100	80	100	68	49	42	72	76	74	70	70	74	70	73	74	69	76	52	57	58	51	50	62	41	45	55	55	79	91	58	56	35	12	33	40	67	39	35	13	5
ADRB2	1	1242	100	100	100	98	97	96	99	99	98	98	99	98	96	97	99	97	97	97	97	95	96	98	98	94	99	99	95	100	100	99	97	96	82	90	97	98	96	95	86	70
ADRB3	2	1227	100	89	100	88	58	42	97	96	98	86	93	97	97	95	97	93	98	4	1	2	4	3	3	1	6	10	73	95	98	76	83	60	23	48	60	89	48	58	32	3
ADRBK1	21	2070	100	100	100	93	90	88	94	94	94	94	94	97	94	94	94	94	95	80	76	79	77	83	82	77	83	80	88	98	99	89	92	84	63	72	85	93	77	86	68	26
ADRBK2	21	2067	100	100	100	96	94	93	98	94	96	94	97	99	98	96	95	94	94	93	94	91	94	94	92	94	94	94	94	99	99	95	94	92	87	90	94	94	91	92	90	79
ADRM1	9	1224	100	100	100	95	81	84	98	98	99	99	98	99	99	99	91	94	95	56	63	50	51	56	64	60	46	57	87	100	99	91	97	78	57	73	91	97	78	86	59	28
ADSL	13	1455	100	100	100	99	96	96	100	100	100	100	100	100	100	100	100	100	100	91	91	89	90	89	93	89	93	92	96	100	100	99	98	95	88	92	95	99	95	95	87	78
ADSS	13	1371	100	100	100	99	94	95	100	99	100	98	99	100	100	100	100	100	100	89	90	89	93	86	94	90	86	86	94	100	100	96	95	90	86	85	90	97	89	87	79	70
ADSSL1	14	1695	100	97	100	89	79	83	95	88	88	88	89	96	88	88	93	88	89	59	65	58	62	62	55	51	55	62	84	95	97	88	87	77	58	72	85	88	77	79	65	36
AEBP1	21	3477	100	98	100	97	88	86	98	98	98	97	99	99	99	99	99	99	98	75	81	73	79	72	76	66	74	81	86	99	99	88	94	80	58	72	83	97	77	87	60	27
AEBP2	9	1558	0	0	0	0	0	0	0	0	0	0	0	0	0	0	0	0	0	0	0	0	0	0	0	0	0	0	79	91	98	80	83	67	55	61	62	85	60	57	52	47
AEN	3	978	100	100	100	97	86	82	99	100	99	99	100	99	98	99	99	100	99	78	87	70	74	69	83	72	77	89	91	100	100	97	98	82	67	78	94	100	87	92	70	28
AES	8	822	100	63	100	87	51	44	92	93	96	96	96	93	96	90	96	96	96	44	48	52	47	40	44	37	40	47	74	99	98	85	78	60	24	55	71	87	62	52	45	13
AFAP1	17	2445	89	89	89	88	87	82	89	89	89	88	89	89	89	89	89	89	89	84	85	86	85	82	84	80	80	86	95	100	100	98	98	91	83	88	98	99	91	92	80	67
AFAP1L1	19	2307	100	100	100	98	98	94	99	99	99	99	99	99	99	99	99	99	99	80	85	77	79	79	79	79	77	82	93	100	100	96	98	89	78	85	95	99	90	93	76	58
AFAP1L2	19	2457	100	100	100	99	99	99	99	100	99	99	100	100	99	100	100	99	100	85	89	85	87	81	84	80	83	88	93	99	100	97	97	88	77	84	97	98	90	92	75	52
AFF1	21	3674	98	98	98	88	80	83	91	87	89	89	87	92	92	88	88	88	90	95	97	94	96	92	94	93	95	96	94	100	100	95	97	92	82	87	96	98	89	92	82	67
AFF2	22	3987	98	95	98	98	98	97	98	98	98	98	98	98	98	98	98	98	98	98	98	98	98	98	98	98	98	98	92	100	100	80	83	97	92	87	99	99	72	77	91	85
AFF3	23	3756	100	99	100	92	84	80	93	92	94	97	94	92	94	94	94	94	94	83	83	84	85	83	84	83	83	82	90	98	99	92	94	85	73	81	90	95	84	86	73	58
AFF4	20	3492	100	100	100	98	98	98	99	98	98	98	99	99	98	98	98	99	98	99	100	100	100	100	100	99	100	100	98	100	100	99	98	98	93	96	99	99	97	97	95	89
AFG3L2	17	2394	100	100	100	95	95	94	95	95	95	95	95	95	95	95	95	95	95	95	95	95	95	94	95	95	95	95	93	96	99	96	96	91	82	86	95	96	89	90	81	67
AFM	14	1800	100	100	100	96	97	95	99	92	92	92	94	99	98	99	97	99	97	99	100	100	100	99	100	100	100	100	98	100	100	99	97	99	93	96	99	99	97	96	96	89
AFMID	11	927	0	100	100	98	96	85	100	99	99	100	99	100	100	100	100	100	100	85	90	85	81	87	85	79	89	81	92	100	99	97	95	92	72	80	95	91	88	83	77	42
AFP	14	1830	100	97	100	95	96	91	100	94	92	93	92	100	96	99	94	97	97	99	100	100	100	100	99	99	99	100	98	100	100	99	98	98	92	95	99	99	96	95	96	86
AFTPH	9	2814	97	97	97	96	96	95	97	96	96	96	95	96	96	97	95	96	96	97	97	97	97	97	97	97	97	97	99	100	100	99	99	98	97	97	99	100	98	98	95	91
AG2	1	369	0	0	0	0	0	0	0	0	0	0	0	0	0	0	0	0	0	0	0	0	0	0	0	0	0	0	62	92	99	58	76	34	13	36	39	86	24	56	10	0
AGA	9	1041	100	100	100	99	99	99	100	100	100	100	99	100	100	100	100	100	100	96	96	96	94	98	97	92	96	99	94	100	100	96	95	91	83	88	96	97	90	89	83	71
AGAP1	18	2574	100	100	100	93	82	79	96	91	97	94	92	98	97	97	96	96	94	95	94	95	96	93	97	94	95	97	88	99	99	86	92	82	67	75	88	95	73	85	65	47
AGAP11	4	1653	0	0	0	0	0	0	0	0	0	0	0	0	0	0	0	0	0	0	0	0	0	0	0	0	0	0	51	66	92	46	45	35	21	32	66	42	29	30	20	7
AGAP2	20	3739	67	67	67	59	58	54	60	60	60	58	60	60	60	60	60	60	59	48	50	47	45	50	48	43	43	55	78	94	98	79	83	65	49	61	66	87	64	71	47	31
AGAP3	19	2799	97	96	0	0	0	0	0	0	0	0	0	0	0	0	0	0	0	69	74	74	73	68	67	64	71	64	83	95	96	86	90	75	56	69	78	92	76	81	62	28
AGAP4	7	1992	96	96	80	0	0	0	0	0	0	0	0	0	0	0	0	0	0	0	0	0	0	0	0	0	0	0	0	0	1	0	0	0	0	0	0	0	0	0	0	0
AGAP5	8	2061	0	0	0	0	0	0	0	0	0	0	0	0	0	0	0	0	0	0	0	0	0	0	0	0	0	0	6	7	24	2	3	1	0	4	10	5	2	4	0	1
AGAP6	8	2061	0	0	0	0	0	0	0	0	0	0	0	0	0	0	0	0	0	0	0	0	0	0	0	0	0	0	8	13	20	6	4	2	1	3	11	2	5	1	2	0
AGAP7	7	1992	100	100	0	0	0	0	0	0	0	0	0	0	0	0	0	0	0	0	0	0	0	0	0	0	0	0	4	6	11	4	1	1	1	1	3	0	3	0	0	0
AGAP8	7	1992	96	96	0	0	0	0	0	0	0	0	0	0	0	0	0	0	0	0	0	0	0	0	0	0	0	0	0	0	1	0	0	0	0	0	0	0	0	0	0	0
AGBL1	23	3201	0	0	0	0	0	0	0	0	0	0	0	0	0	0	0	0	0	0	0	0	0	0	0	0	0	0	97	100	100	98	99	97	89	93	99	99	96	96	90	80
AGBL2	18	2709	100	95	95	95	95	95	95	95	95	95	95	95	95	95	95	95	95	95	95	95	95	95	95	95	95	95	98	99	100	98	99	97	95	95	98	99	96	96	94	86
AGBL3	16	2763	0	0	0	0	0	0	0	0	0	0	0	0	0	0	0	0	0	0	0	0	0	0	0	0	0	0	98	100	100	99	99	99	94	97	100	99	97	98	96	90
AGBL4	14	1512	0	0	0	0	0	0	0	0	0	0	0	0	0	0	0	0	0	0	0	0	0	0	0	0	0	0	97	100	100	98	97	95	91	92	99	99	93	94	84	82
AGBL5	14	2726	100	100	88	92	88	88	93	93	93	93	92	93	93	93	93	93	93	99	100	99	99	99	99	99	99	99	96	99	100	99	99	95	84	91	99	99	94	97	85	70
AGER	11	1244	100	100	100	98	96	94	95	99	99	99	99	96	99	99	99	99	99	98	99	98	99	96	99	96	98	99	93	100	100	96	99	92	74	85	97	99	90	95	81	46
AGFG1	14	1761	95	95	95	92	85	86	95	93	89	91	95	95	95	95	93	95	89	91	92	92	92	93	88	88	87	92	93	99	99	96	91	93	81	87	92	92	89	88	85	77
AGFG2	12	1446	100	92	100	95	84	80	97	97	95	95	93	99	97	98	97	97	99	73	65	71	76	73	77	73	72	74	87	97	98	92	91	81	62	75	83	92	79	81	71	42
AGGF1	14	2145	100	94	100	98	96	94	99	98	99	98	99	100	99	100	99	100	99	96	97	97	97	95	98	93	97	96	95	99	99	97	95	93	85	90	94	97	92	93	86	78
AGK	15	1269	100	100	100	99	100	99	100	100	100	100	100	100	100	100	100	100	100	97	99	98	92	92	98	97	99	99	97	100	100	99	98	97	91	92	99	99	95	96	88	76
AGL	34	4664	100	98	100	96	96	96	97	97	94	94	93	96	95	97	95	96	97	99	99	100	100	99	100	99	99	100	98	100	100	99	98	98	93	97	99	99	97	97	95	93
AGMAT	7	1059	100	94	100	76	74	74	86	74	74	74	74	83	74	76	74	76	77	74	74	74	73	74	79	73	73	74	87	96	100	87	92	77	68	73	81	95	78	81	62	44
AGPAT1	6	852	100	92	100	99	100	98	100	100	99	100	99	100	100	100	100	100	100	93	91	91	92	96	96	92	90	97	94	100	100	99	100	92	75	88	99	99	95	97	81	55
AGPAT2	6	837	100	92	100	81	69	56	93	94	76	77	81	97	78	89	78	81	78	45	53	48	42	43	42	42	44	43	78	93	98	85	85	62	42	58	61	90	70	64	56	9
AGPAT3	8	1131	100	100	100	100	100	100	100	100	100	100	100	100	100	100	100	100	100	90	96	91	87	93	85	91	85	90	93	100	100	96	97	92	75	85	96	99	92	93	82	49
AGPAT4	8	1137	100	100	100	99	98	99	100	100	100	100	100	100	100	100	100	100	100	95	98	94	98	97	95	93	96	91	94	100	100	97	99	91	77	87	95	99	92	95	83	61
AGPAT5	8	1095	100	95	100	95	89	85	99	96	93	93	97	99	98	99	94	93	95	90	95	95	94	92	89	92	80	86	92	97	100	95	90	87	80	85	90	96	92	81	79	72
AGPAT6	12	1371	100	99	100	100	100	100	100	100	100	100	100	100	100	100	100	100	100	89	91	87	91	91	91	85	88	91	96	100	100	98	99	95	85	90	99	99	92	95	86	70
AGPAT9	12	1305	100	100	100	92	90	89	98	88	87	91	88	99	97	91	91	94	94	98	98	99	100	96	99	99	96	96	97	100	100	99	98	96	91	94	99	98	97	97	91	84
AGPHD1	5	1124	99	99	0	0	0	0	0	0	0	0	0	0	0	0	0	0	0	99	99	99	99	99	99	99	99	99	98	100	100	99	98	97	94	95	99	99	97	95	90	88
AGPS	20	1977	100	100	100	86	86	84	91	87	81	79	79	93	86	90	86	86	86	86	86	86	86	86	86	86	86	86	93	99	99	96	95	88	81	86	87	95	90	86	81	76
AGR2	7	528	100	100	100	99	100	100	100	100	100	100	100	100	99	100	100	100	100	100	100	100	100	100	100	100	100	100	98	100	100	100	99	99	94	97	99	99	98	98	94	91
AGR3	7	501	100	100	100	97	100	94	100	99	89	89	99	100	100	100	100	99	99	99	100	100	100	99	99	99	100	100	99	100	100	98	99	99	97	94	99	98	91	93	93	89
AGRN	36	6138	100	100	100	67	44	43	79	70	67	64	68	84	76	72	67	69	72	36	38	39	45	31	37	30	31	37	74	97	98	76	79	60	31	50	58	86	56	63	30	5
AGRP	3	399	100	100	100	93	82	61	98	88	99	90	98	99	100	98	100	100	99	87	86	95	97	88	85	86	65	94	90	100	100	94	98	86	60	80	92	99	89	93	68	40
AGT	4	1458	100	100	100	99	100	100	100	100	100	100	99	99	100	100	100	100	100	97	95	97	98	98	97	95	97	98	94	100	100	98	99	92	76	85	96	99	91	94	80	53
AGTPBP1	25	3561	100	100	100	99	99	99	100	99	97	98	98	100	99	99	99	99	99	99	99	99	99	99	99	99	99	99	98	100	100	99	97	98	92	96	99	99	98	96	93	90
AGTR1	1	1080	100	100	100	94	91	93	92	97	95	97	97	95	85	93	96	92	95	100	100	100	100	100	100	100	100	100	98	100	100	99	98	99	93	96	100	99	98	97	96	87
AGTR2	1	1092	100	100	100	99	100	99	100	100	100	100	100	97	97	100	100	99	99	100	100	100	100	100	100	100	100	100	93	100	100	86	82	99	91	90	100	99	76	84	96	87
AGTRAP	6	577	100	100	83	82	81	81	83	83	83	83	83	83	83	83	83	83	83	72	78	73	74	74	72	65	72	70	92	100	100	92	97	87	77	79	92	98	74	85	73	52
AGXT	11	1179	100	100	100	96	87	81	95	97	99	99	96	99	99	98	99	98	99	57	62	51	54	57	61	56	54	58	88	100	100	93	98	76	59	73	90	98	84	89	52	26
AGXT2	14	1545	100	100	100	99	100	100	100	99	100	99	99	100	100	100	100	100	100	93	93	93	93	93	93	92	93	93	97	100	100	99	99	97	90	94	99	99	96	95	93	81
AGXT2L1	14	1501	99	100	99	100	100	100	100	100	100	100	100	100	100	100	100	100	100	99	99	98	99	99	99	99	99	99	97	100	100	99	97	97	87	93	99	98	97	94	93	75
AGXT2L2	12	1353	100	100	100	96	95	94	95	97	95	95	95	99	95	95	95	95	95	92	91	94	93	94	94	86	91	91	93	99	99	95	97	88	79	85	97	98	88	94	75	60
AHCTF1	36	6828	99	99	99	74	74	74	81	74	71	68	67	73	75	78	75	73	75	85	86	85	85	84	84	84	85	86	80	99	99	74	78	70	62	55	83	72	51	55	40	31
AHCY	10	1299	100	100	100	99	99	97	100	100	100	100	100	100	100	100	100	100	100	89	95	90	94	80	83	84	92	89	91	100	100	96	99	85	67	80	97	99	87	94	65	37
AHCYL1	17	1593	100	100	100	98	92	97	98	99	98	99	99	99	99	99	99	99	99	93	96	92	93	94	94	95	90	92	96	99	100	98	97	94	89	91	93	98	94	94	89	80
AHCYL2	18	1893	96	94	96	80	77	77	81	80	78	77	80	84	84	81	81	80	80	77	77	77	77	77	77	77	77	77	89	97	99	88	90	83	77	81	80	95	80	83	77	71
AHDC1	1	4812	100	95	100	84	61	53	87	88	86	85	88	91	90	89	90	90	88	51	52	52	58	47	59	41	49	49	81	99	99	85	92	67	45	59	77	94	62	77	35	12
AHI1	27	3644	0	0	0	0	0	0	0	0	0	0	0	0	0	0	0	0	0	0	0	0	0	0	0	0	0	0	98	100	100	99	98	99	95	97	99	99	98	97	96	92
AHNAK	5	17781	99	99	99	98	99	98	99	98	99	99	98	99	98	99	98	98	98	98	98	98	99	98	98	97	98	98	83	96	95	84	81	79	66	82	98	94	82	85	75	59
AHNAK2	7	17388	0	0	0	0	0	0	0	0	0	0	0	0	0	0	0	0	0	0	0	0	0	0	0	0	0	0	62	81	88	59	60	50	36	55	67	85	53	59	38	26
AHR	11	2547	100	97	100	98	98	98	99	99	99	99	97	98	98	98	99	97	98	98	97	97	99	97	99	98	98	97	97	100	100	99	98	98	91	95	98	99	96	96	92	89
AHRR	12	2160	100	100	0	0	0	0	0	0	0	0	0	0	0	0	0	0	0	59	65	59	50	63	65	54	54	63	88	100	100	91	95	82	60	73	92	97	76	88	62	24
AHSA1	9	1017	100	100	100	99	97	92	100	100	100	100	100	100	100	100	100	100	100	82	82	82	87	81	81	82	80	82	96	99	100	95	99	92	89	91	97	99	94	98	86	72
AHSA2	4	414	100	100	100	98	100	100	100	98	96	95	99	99	100	99	96	99	99	99	99	99	100	99	99	99	98	99	98	100	99	99	99	97	94	95	100	99	97	98	91	86
AHSG	7	1104	100	100	100	99	99	100	100	99	100	100	100	100	100	100	100	100	100	92	98	98	94	95	96	76	86	96	94	100	100	97	99	92	80	88	98	99	95	96	83	59
AHSP	2	309	100	100	100	100	100	100	100	100	100	100	100	100	100	100	100	100	100	99	100	100	100	100	100	100	98	100	97	100	100	99	98	95	89	93	100	100	95	97	87	78
AICDA	5	597	100	100	0	0	0	0	0	0	0	0	0	0	0	0	0	0	0	98	98	98	99	98	98	98	99	98	94	100	100	96	98	90	81	89	97	98	85	95	82	74
AIDA	10	921	100	100	100	83	79	79	87	82	79	77	81	82	89	88	84	83	83	83	84	83	84	83	82	82	82	84	83	99	100	85	81	79	54	54	75	68	56	49	46	29
AIF1	5	646	68	81	100	97	99	99	96	100	100	99	96	94	96	96	95	95	97	99	100	100	100	100	99	100	100	100	96	100	100	99	99	97	83	93	100	100	96	96	89	78
AIF1L	6	453	100	100	100	91	90	79	92	91	91	92	93	97	93	92	92	93	92	79	79	79	79	79	79	79	79	79	91	97	100	93	96	87	73	82	89	94	86	90	76	54
AIFM1	18	1981	99	98	99	99	99	99	99	99	99	99	99	99	99	99	99	99	99	95	96	93	94	98	94	93	94	95	93	100	100	87	87	97	89	89	98	99	79	87	89	80
AIFM2	8	1122	100	100	100	99	99	99	100	100	100	100	100	100	100	100	100	100	100	82	82	87	83	81	80	77	81	88	93	99	100	96	99	87	76	83	97	98	88	95	69	50
AIFM3	20	1836	99	99	99	98	90	92	98	98	99	99	99	100	100	99	99	99	99	69	62	75	71	64	74	63	69	72	90	100	100	92	97	86	64	77	90	98	82	91	66	34
AIG1	6	717	100	100	100	100	100	100	100	100	100	100	100	100	100	100	100	100	100	99	100	100	100	99	100	99	98	100	94	100	100	99	95	94	79	89	99	97	95	89	85	70
AIM1	20	5172	100	99	100	93	88	88	96	96	94	92	92	96	92	96	93	92	93	90	90	92	91	89	91	88	87	91	95	99	100	95	96	93	85	90	94	99	92	93	86	77
AIM1L	16	1851	100	96	100	94	88	85	96	95	94	95	91	98	98	92	99	99	92	70	76	72	73	67	70	69	64	67	88	99	100	93	96	81	61	78	94	98	84	90	70	31
AIM2	5	1032	100	100	100	99	94	94	100	100	100	99	99	100	100	100	99	99	100	100	100	100	100	100	100	100	100	100	99	100	100	99	98	99	97	97	100	100	97	98	95	92
AIMP1	7	1011	92	93	92	94	95	95	95	95	93	93	94	95	90	95	94	95	95	95	95	95	95	95	95	95	95	95	97	100	100	99	97	96	92	94	99	99	95	94	90	87
AIMP2	4	963	100	100	100	98	97	85	100	100	99	99	100	100	100	100	100	99	100	99	99	100	99	99	100	99	99	99	91	99	99	94	96	90	71	83	89	98	83	92	82	54
AIP	6	993	100	100	100	98	96	90	100	99	99	99	98	100	99	99	100	99	99	73	68	83	61	72	83	64	58	94	92	99	100	95	99	81	77	81	94	99	88	91	64	50
AIPL1	6	1155	100	88	100	99	99	99	100	100	100	100	100	99	100	99	100	99	100	79	77	81	76	86	83	69	78	79	89	100	100	95	95	83	64	74	94	99	80	84	64	24
AIRE	14	1926	100	100	100	79	51	54	84	80	80	79	84	94	85	84	82	86	85	53	60	60	68	59	52	32	45	52	82	100	99	88	90	75	37	61	73	90	65	77	52	8
AJAP1	5	1236	100	88	100	73	57	56	81	70	73	68	66	94	82	86	73	69	78	49	50	47	50	49	58	43	50	44	79	98	100	81	85	61	49	58	65	91	63	61	45	24
AK1	6	585	100	96	100	100	100	100	100	100	100	100	100	100	100	100	100	100	100	76	85	82	65	80	73	52	88	86	93	100	100	98	99	93	68	85	99	99	90	95	83	45
AK2	7	725	100	100	100	97	87	87	99	100	99	99	99	100	100	100	99	99	100	87	87	87	87	86	86	86	87	91	91	99	99	91	95	87	74	71	96	91	69	79	56	38
AK3	5	684	100	100	100	98	98	88	100	100	99	100	100	100	100	100	100	99	100	80	84	86	77	77	81	77	78	78	90	99	100	95	93	85	71	82	93	98	88	79	77	58
AK3L1	5	672	100	100	100	55	51	57	54	62	53	52	57	45	50	57	55	61	57	56	54	54	54	55	61	53	54	62	76	99	99	58	81	61	57	41	61	61	40	37	27	20
AK5	14	1689	100	100	100	99	96	92	99	99	99	99	99	100	99	100	99	100	99	96	96	96	96	96	96	96	96	96	96	99	100	98	98	95	88	93	98	98	94	94	91	81
AK7	18	2172	100	97	100	99	98	95	100	99	99	100	99	99	100	100	100	100	100	99	99	99	99	99	99	99	99	99	97	100	100	98	99	97	86	92	98	98	96	96	91	75
AKAP1	10	2712	100	100	100	99	97	96	99	100	99	99	99	99	99	99	99	99	99	99	99	99	99	99	99	98	99	99	95	100	99	98	96	93	82	89	98	99	96	96	84	63
AKAP10	15	1989	100	100	100	95	95	94	95	95	95	95	95	95	95	95	95	95	95	95	95	95	95	95	95	95	95	95	96	100	100	97	98	95	89	93	95	99	93	94	91	83
AKAP11	11	5706	100	100	100	98	99	99	99	99	99	98	94	99	96	99	98	98	99	100	100	100	100	100	100	100	100	100	99	100	100	99	99	99	98	98	99	99	99	98	96	94
AKAP12	4	5374	100	100	100	96	96	96	96	96	96	96	96	96	96	96	96	96	96	96	96	95	96	96	96	96	95	96	95	98	99	97	96	93	88	91	96	98	94	94	87	78
AKAP13	37	8508	100	99	100	99	99	99	99	99	99	99	99	100	99	99	99	99	99	96	96	97	95	96	96	95	95	99	98	100	100	99	99	97	92	95	99	99	96	97	92	84
AKAP14	5	603	100	100	100	100	100	100	100	100	100	100	100	100	100	100	100	100	100	100	100	100	100	100	100	100	100	100	97	100	100	87	100	100	95	92	100	100	73	100	98	84
AKAP2	4	2847	100	98	94	94	93	93	94	94	94	94	94	94	94	94	94	94	94	91	93	92	93	89	91	86	91	90	94	99	99	96	97	89	81	88	93	99	92	93	79	70
AKAP3	3	2562	100	100	100	99	100	99	100	100	100	100	100	100	100	100	100	100	100	99	99	100	100	100	100	100	100	100	98	100	100	99	99	97	92	95	99	99	98	98	94	85
AKAP4	6	2565	100	100	100	99	100	99	100	100	100	100	100	99	99	100	100	100	100	99	100	99	100	100	100	99	100	100	95	100	100	87	86	99	96	92	100	99	83	83	95	89
AKAP5	1	1284	100	100	100	99	100	99	100	99	99	97	96	100	99	99	99	99	99	100	100	100	100	100	100	100	100	100	99	100	100	99	99	98	95	97	99	99	98	99	96	91
AKAP6	12	6960	100	100	100	99	99	99	99	99	99	98	97	99	99	99	98	99	98	99	100	100	100	99	99	99	99	99	99	100	100	99	99	98	96	97	99	99	98	98	94	91
AKAP7	9	1099	100	100	100	99	99	99	100	100	99	94	99	100	97	100	100	99	100	99	100	100	100	99	99	99	99	100	98	100	100	99	98	98	91	96	99	99	97	96	94	91
AKAP8	14	2079	100	96	100	93	80	72	95	93	99	94	97	97	99	94	99	97	99	86	90	81	84	88	90	80	87	89	87	100	100	88	96	77	63	75	87	97	77	85	60	42
AKAP8L	14	1941	0	0	0	0	0	0	0	0	0	0	0	0	0	0	0	0	0	0	0	0	0	0	0	0	0	0	88	98	99	90	93	82	67	77	84	97	83	81	70	48
AKAP9	50	11724	100	97	100	93	96	96	97	96	90	88	88	97	92	98	92	93	91	98	99	98	99	98	98	98	98	98	98	100	100	99	98	99	92	96	99	99	98	97	95	88
AKD1	40	5748	37	51	53	56	56	56	56	56	56	55	56	56	56	56	56	56	56	56	56	56	56	56	56	56	56	56	98	100	100	99	98	98	92	96	99	99	97	97	94	90
AKIRIN1	5	579	100	100	100	61	61	62	62	62	62	61	62	62	62	62	62	62	62	62	62	62	62	62	62	62	62	62	76	92	96	79	72	61	58	62	66	85	60	60	54	50
AKIRIN2	5	612	100	75	100	84	61	61	89	86	86	91	84	91	71	89	95	97	86	61	61	61	61	61	61	61	61	61	84	97	99	87	87	70	63	71	76	94	74	75	56	53
AKNA	21	4320	100	98	100	99	95	94	99	99	100	99	99	99	99	99	100	99	99	78	83	81	80	77	77	70	74	81	90	99	100	93	97	83	70	80	92	98	83	91	70	44
AKNAD1	15	2511	100	100	100	99	98	96	100	98	97	99	99	99	99	99	99	99	99	99	100	99	99	98	99	99	99	99	97	100	100	99	99	96	92	95	99	99	97	97	92	83
AKR1A1	8	978	100	100	100	100	100	100	100	100	100	100	100	100	100	100	100	100	100	99	99	99	99	98	99	97	98	99	97	100	100	99	99	98	87	93	100	100	96	97	92	78
AKR1B1	10	951	100	100	100	99	99	99	100	100	100	100	100	100	100	100	100	100	100	91	93	92	91	92	91	86	92	91	90	100	100	94	96	80	74	78	94	98	84	88	59	44
AKR1B10	10	951	100	100	100	93	88	88	88	96	97	95	92	93	92	96	95	94	95	92	88	88	93	94	95	92	88	95	80	95	99	79	80	70	60	61	84	83	65	62	45	27
AKR1B15	10	1035	0	0	0	0	0	0	0	0	0	0	0	0	0	0	0	0	0	0	0	0	0	0	0	0	0	0	81	99	99	84	73	74	55	68	86	88	73	63	55	40
AKR1C1	9	972	100	100	100	47	47	48	51	46	46	46	46	45	45	50	49	44	47	43	42	47	44	45	40	43	46	41	49	87	77	37	38	29	25	23	40	34	21	21	10	11
AKR1C2	10	1023	95	95	95	53	53	53	55	54	52	52	55	51	51	54	54	53	55	50	52	53	49	44	52	50	52	50	51	80	74	44	40	40	32	33	52	41	32	32	20	23
AKR1C3	9	972	100	100	100	81	81	81	81	81	81	81	81	81	81	81	81	81	81	79	80	79	80	79	78	79	79	80	89	98	100	80	98	80	78	75	82	90	73	76	69	62
AKR1C4	9	972	100	100	100	99	100	100	100	100	99	100	100	100	100	100	100	100	100	99	99	99	100	100	99	99	100	100	94	100	100	97	97	87	86	83	98	97	85	81	72	68
AKR1D1	9	981	100	100	100	100	100	100	100	100	100	100	100	100	100	100	100	100	100	99	100	97	99	99	98	98	98	99	98	100	100	99	99	98	90	94	99	98	95	96	92	81
AKR1E2	10	963	100	100	100	96	95	95	98	95	95	95	95	95	95	95	95	95	95	95	95	95	95	95	95	93	95	95	95	99	99	96	96	93	84	90	95	98	92	92	89	76
AKR7A2	7	1080	100	100	100	75	70	70	89	76	71	71	79	81	74	78	74	71	72	72	70	72	72	69	75	69	70	75	71	96	99	66	78	49	38	51	66	87	49	56	37	14
AKR7A3	7	996	100	100	100	73	69	66	80	71	70	70	68	84	72	77	71	78	75	60	64	60	51	68	56	54	59	66	63	92	97	53	64	48	23	41	65	73	34	44	19	11
AKR7L	7	996	0	49	47	51	51	45	51	51	51	51	50	51	52	51	51	51	50	47	50	48	51	47	46	45	47	44	64	95	96	59	61	46	26	39	55	66	41	40	21	9
AKT1	13	1443	100	100	100	99	98	93	99	99	100	100	100	100	100	100	100	100	100	82	90	90	78	80	81	75	76	85	88	100	100	94	97	78	62	73	91	98	80	87	53	28
AKT1S1	4	771	100	95	100	84	55	47	90	88	93	94	90	86	92	88	90	87	90	25	28	29	21	26	28	18	23	29	75	95	99	77	87	55	40	48	62	88	44	63	23	6
AKT2	13	1446	100	100	100	99	99	99	100	100	100	100	100	100	100	100	100	100	100	83	81	83	89	79	86	76	85	87	90	100	100	95	97	85	66	78	93	98	89	93	65	32
AKT3	14	1484	100	100	100	99	99	99	100	99	99	99	99	100	100	100	100	100	99	99	100	99	99	99	99	99	100	100	98	100	100	99	98	97	93	96	99	99	98	96	94	90
AKTIP	9	879	100	95	100	90	92	92	83	92	92	92	92	84	92	89	91	88	92	91	92	90	91	92	92	91	92	92	94	100	100	93	97	92	85	79	98	97	78	84	65	54
ALAD	11	993	0	100	100	99	98	98	100	100	100	100	100	100	100	100	100	100	100	94	98	93	98	93	98	92	93	90	92	99	100	97	99	87	72	85	97	99	92	95	74	50
ALAS1	10	1923	100	100	100	99	100	99	100	100	100	100	100	100	100	100	100	100	100	99	99	99	99	99	99	97	98	98	97	100	100	99	99	96	89	93	99	99	96	98	91	75
ALAS2	11	1836	100	100	96	96	96	96	96	96	96	96	96	96	96	96	96	96	96	92	94	95	96	90	95	87	92	89	91	100	100	80	82	95	89	82	99	99	62	73	86	74
ALB	14	1830	100	100	100	98	97	99	100	96	98	96	99	100	100	100	99	100	96	100	100	100	100	100	100	100	100	100	98	100	100	99	99	98	96	96	99	99	98	98	92	91
ALCAM	15	1752	100	100	100	98	98	97	99	97	99	94	98	99	99	99	99	99	99	99	100	100	100	99	100	99	100	100	97	100	100	99	98	96	90	95	99	99	97	97	90	86
ALDH16A1	17	2409	100	99	100	94	76	71	98	93	97	96	97	98	99	97	99	96	99	46	47	50	42	46	46	37	46	55	82	99	100	84	95	69	47	64	84	94	72	79	37	16
ALDH18A1	17	2388	100	100	100	100	100	100	100	100	100	100	100	100	100	100	100	100	100	99	99	98	99	97	99	99	99	98	98	100	100	99	99	96	92	95	99	99	98	97	94	83
ALDH1A1	13	1506	100	100	100	99	99	99	100	100	100	100	99	100	100	100	99	99	100	100	100	100	100	100	100	100	100	100	98	100	100	99	98	97	92	94	99	99	95	95	88	89
ALDH1A2	13	1557	100	100	100	99	95	95	100	100	100	100	100	100	100	100	100	100	100	96	98	94	98	96	97	93	94	94	96	99	100	98	98	92	89	91	94	99	95	95	85	79
ALDH1A3	13	1539	100	100	100	94	93	93	95	93	93	93	93	96	93	96	93	94	96	92	92	92	92	92	93	92	92	91	92	100	100	94	94	87	78	83	92	97	84	89	76	58
ALDH1B1	1	1554	100	100	100	99	97	98	100	100	100	100	99	100	100	100	100	100	99	94	98	96	98	97	90	87	93	93	93	99	100	97	99	90	74	82	98	100	89	95	77	35
ALDH1L1	22	2709	100	99	100	99	99	99	100	100	100	100	100	100	100	100	100	100	100	88	90	90	88	87	89	87	86	90	94	100	100	98	99	91	75	86	98	99	93	95	82	51
ALDH1L2	23	2772	100	97	100	98	97	97	98	98	98	98	98	98	98	98	98	98	98	98	98	98	98	98	97	98	98	98	98	99	99	98	98	98	92	94	98	99	96	95	93	86
ALDH2	13	1554	100	100	100	93	89	88	95	96	92	92	92	99	94	98	92	92	92	81	88	79	76	86	81	76	78	82	92	98	100	92	97	89	73	82	92	98	84	89	77	52
ALDH3A1	10	1362	100	100	100	89	88	87	94	92	88	88	88	96	88	88	91	88	88	82	83	82	82	86	80	69	87	85	89	99	100	90	97	88	62	77	87	98	83	87	67	42
ALDH3A2	11	1542	100	100	100	99	94	94	100	99	99	100	99	100	99	99	99	100	100	90	90	93	90	90	90	90	90	90	96	100	100	97	99	94	86	90	91	98	92	96	88	76
ALDH3B1	9	1404	0	0	0	0	0	0	0	0	0	0	0	0	0	0	0	0	0	0	0	0	0	0	0	0	0	0	80	98	99	77	92	65	48	59	77	92	59	73	40	10
ALDH3B2	8	1158	100	100	100	97	92	92	98	98	99	98	99	99	100	99	99	96	96	54	65	59	51	48	45	52	54	61	82	99	100	80	94	67	51	62	80	91	60	81	41	18
ALDH4A1	15	1692	100	99	100	93	86	71	98	96	95	95	95	98	96	95	95	96	93	59	72	60	56	64	64	47	50	58	88	99	100	90	95	81	61	73	90	98	82	86	56	24
ALDH5A1	11	1647	100	93	100	77	77	75	76	76	77	78	76	77	78	78	78	78	76	75	76	75	73	76	76	73	75	76	86	95	99	87	89	77	71	76	78	95	77	76	70	62
ALDH6A1	12	1608	100	100	100	98	95	96	99	98	97	97	97	99	99	99	97	98	98	97	97	97	97	97	97	97	97	99	96	100	99	98	98	96	88	93	99	99	96	94	90	79
ALDH7A1	18	1620	0	95	94	99	97	99	99	99	99	99	99	100	100	100	100	100	99	92	93	93	88	93	97	91	88	97	95	100	100	97	98	93	84	84	95	97	87	89	74	61
ALDH8A1	7	1464	100	100	100	99	100	100	100	100	100	100	100	99	100	99	99	99	100	99	99	99	99	95	99	98	99	99	97	100	100	98	99	97	90	93	99	99	95	97	90	79
ALDH9A1	11	1557	100	100	95	95	88	88	97	94	96	96	93	97	97	99	98	99	98	95	97	94	95	92	95	94	96	94	95	100	100	96	97	91	87	89	91	98	92	93	83	77
ALDOA	8	1095	100	100	100	99	99	99	100	100	100	100	100	100	100	99	100	100	100	99	99	100	100	99	100	99	99	100	92	100	100	97	99	87	72	85	99	99	88	96	76	50
ALDOB	8	1095	100	100	100	100	100	100	100	100	100	100	100	100	100	100	100	100	100	100	100	100	100	100	100	100	100	100	96	100	100	97	99	96	88	94	99	99	96	97	87	84
ALDOC	8	1095	100	100	100	100	100	100	100	100	100	100	100	100	100	100	100	100	100	98	99	99	99	99	99	87	99	99	96	100	100	98	100	95	82	92	99	99	96	98	87	73
ALG1	13	1395	100	95	100	67	53	47	75	63	71	71	60	76	76	71	67	74	65	57	54	57	60	59	56	56	53	60	64	98	96	53	57	46	35	43	52	61	41	48	32	22
ALG10	3	1422	100	100	0	0	0	0	0	0	0	0	0	0	0	0	0	0	0	99	99	99	99	99	99	99	99	98	65	98	97	65	45	50	31	40	71	56	39	30	29	16
ALG10B	3	1422	100	100	100	90	91	89	92	89	88	84	89	91	90	94	94	92	93	99	99	99	99	99	99	98	98	99	65	98	99	66	47	51	31	39	67	57	41	29	23	16
ALG11	4	1479	100	100	100	99	100	100	100	100	100	100	100	100	98	100	100	100	100	98	97	98	97	98	97	98	97	99	98	100	100	99	97	98	95	96	99	98	98	95	93	91
ALG12	9	1467	100	100	100	99	99	99	99	100	100	100	100	100	100	100	100	100	100	79	85	84	80	78	75	73	73	83	90	100	100	94	99	83	68	82	96	98	87	93	66	51
ALG13	29	3548	14	14	14	13	13	13	14	14	14	14	14	14	14	14	14	14	14	13	13	14	13	13	13	13	13	13	89	99	99	78	78	94	88	83	96	97	69	66	88	83
ALG14	4	651	100	100	100	99	98	99	100	100	100	100	100	100	100	100	100	100	100	97	98	97	98	98	98	94	98	99	96	100	100	96	98	96	88	91	96	99	94	96	88	74
ALG1L	5	564	100	100	100	45	36	36	84	26	46	35	48	67	62	35	38	35	35	17	28	25	16	15	11	10	22	10	42	95	82	25	18	25	4	18	50	23	11	9	14	0
ALG1L2	8	648	0	0	0	0	0	0	0	0	0	0	0	0	0	0	0	0	0	0	0	0	0	0	0	0	0	0	46	96	96	30	22	21	8	27	55	53	29	22	2	2
ALG2	2	1251	100	93	100	85	79	76	91	91	75	90	82	93	87	87	81	86	81	74	73	72	72	73	83	75	72	77	90	97	99	90	96	82	74	81	82	96	82	91	71	65
ALG3	10	1369	0	0	0	0	0	0	0	0	0	0	0	0	0	0	0	0	0	0	0	0	0	0	0	0	0	0	92	100	100	95	97	88	74	84	91	99	85	93	77	61
ALG5	10	975	100	100	100	96	95	92	99	99	92	96	93	99	99	98	99	94	98	98	95	99	99	98	99	98	96	99	95	99	99	97	94	93	86	89	92	95	92	90	85	81
ALG6	14	1524	100	100	100	99	99	99	100	100	99	96	99	99	100	100	100	100	99	100	100	100	100	100	100	100	100	100	98	100	100	99	98	98	91	95	99	98	97	96	94	88
ALG8	14	1636	100	96	96	95	96	94	96	93	96	95	96	96	96	96	95	95	96	89	91	90	89	89	89	85	90	90	96	99	99	97	96	94	90	92	98	95	94	93	88	83
ALG9	15	1858	72	74	0	0	0	0	0	0	0	0	0	0	0	0	0	0	0	74	74	74	74	74	74	74	74	74	95	99	99	94	98	92	89	91	94	95	91	95	88	84
ALK	29	4863	100	100	100	93	86	85	95	94	93	94	92	96	95	94	94	96	95	89	89	93	89	88	88	86	89	89	92	99	100	95	97	87	73	83	93	98	86	92	74	56
ALKBH1	6	1170	100	100	100	99	95	98	100	100	100	100	100	100	100	100	100	100	100	99	99	99	98	97	99	98	99	99	95	100	100	96	98	93	84	91	97	99	94	96	88	72
ALKBH2	3	786	100	89	100	99	98	94	100	100	100	100	100	99	100	100	99	100	100	92	95	93	91	92	92	87	90	97	94	100	100	95	98	90	81	89	97	100	92	94	84	66
ALKBH3	9	861	100	100	100	100	100	100	100	100	100	100	100	100	100	100	100	100	100	99	100	100	99	99	99	100	99	100	99	100	100	100	99	99	95	96	100	100	98	98	95	86
ALKBH4	3	909	100	100	100	84	75	77	90	97	81	80	77	98	80	88	81	82	82	55	57	66	52	58	54	45	46	60	83	98	99	83	95	73	50	65	85	96	70	80	41	17
ALKBH5	4	1185	100	95	0	0	0	0	0	0	0	0	0	0	0	0	0	0	0	56	57	52	61	52	52	48	68	57	82	97	98	82	89	71	57	70	83	95	77	76	55	34
ALKBH6	7	801	100	100	48	52	52	52	52	52	52	52	52	52	52	52	52	52	52	50	42	63	49	52	49	50	42	55	81	95	99	84	92	66	53	67	70	94	72	78	50	37
ALKBH7	4	666	100	100	100	73	50	38	80	75	79	72	75	95	84	87	69	77	68	61	65	66	59	62	66	58	55	56	82	100	100	89	88	62	56	60	75	97	69	70	25	25
ALKBH8	11	1995	0	38	37	40	40	40	40	40	40	40	40	40	40	40	40	40	40	40	40	40	40	40	40	40	40	40	97	100	100	99	98	97	90	94	99	98	96	94	93	84
ALLC	11	1176	0	0	0	0	0	0	0	0	0	0	0	0	0	0	0	0	0	0	0	0	0	0	0	0	0	0	97	100	100	99	98	96	89	93	98	99	95	96	86	83
ALMS1	23	12504	100	98	0	0	0	0	0	0	0	0	0	0	0	0	0	0	0	97	97	97	97	97	97	96	97	96	97	99	99	97	97	96	91	94	97	99	95	96	91	86
ALOX12	14	1992	100	100	100	93	92	92	94	93	93	93	93	97	93	93	94	93	93	83	86	86	84	80	88	78	76	83	90	98	99	91	95	88	68	81	90	96	82	88	77	51
ALOX12B	15	2106	100	100	100	98	94	91	99	99	99	99	100	100	100	100	100	100	100	77	77	75	78	76	81	78	72	81	90	100	100	95	97	84	63	78	96	99	87	91	64	34
ALOX15	14	1989	100	100	100	89	80	84	91	90	91	91	91	91	91	89	91	91	91	83	87	85	87	84	86	72	80	83	85	93	99	88	88	79	61	72	85	90	81	81	64	33
ALOX15B	14	2031	100	100	100	94	91	90	96	93	94	93	95	95	97	95	96	94	92	79	84	79	76	80	79	77	78	81	90	99	99	93	96	85	70	81	93	98	86	90	71	47
ALOX5	14	2025	100	100	100	97	89	80	100	99	99	96	99	100	99	99	99	99	99	79	81	77	81	79	78	77	77	81	89	97	99	93	93	81	69	77	87	96	83	85	65	50
ALOX5AP	5	486	100	100	100	100	100	100	100	100	100	100	100	100	100	100	100	100	100	100	100	100	100	100	100	100	100	100	99	100	100	100	100	98	98	97	100	100	100	99	93	90
ALOXE3	16	2532	84	83	84	89	86	87	88	90	90	91	88	88	88	89	89	89	89	77	79	78	77	75	79	74	73	77	91	100	100	92	98	87	72	81	93	98	84	93	71	47
ALPI	11	1587	100	100	100	94	84	86	96	99	96	92	92	99	94	96	95	94	94	75	75	71	79	70	76	75	81	72	82	99	99	87	91	69	45	63	81	96	67	76	51	8
ALPK1	14	3735	100	100	100	99	99	99	100	99	100	99	99	100	99	100	99	100	100	99	99	99	99	99	99	99	99	99	97	100	100	98	99	96	92	94	99	99	94	98	89	85
ALPK2	12	6513	100	100	89	90	90	90	90	90	90	90	90	90	90	90	90	90	91	99	99	99	100	100	99	100	100	99	98	99	99	98	99	98	93	96	99	99	97	98	93	87
ALPK3	14	5724	100	94	100	88	81	82	89	90	90	91	90	91	89	90	89	89	90	68	70	71	68	69	70	67	65	65	86	98	98	89	93	79	62	73	86	93	78	86	64	31
ALPL	11	1575	100	100	100	98	93	91	100	99	99	99	97	100	99	99	99	99	99	82	81	78	85	82	91	74	78	82	90	100	100	92	98	84	68	78	94	98	84	91	62	37
ALPP	11	1608	100	96	100	47	39	35	50	55	48	48	45	54	49	48	45	47	48	41	38	35	48	39	46	36	45	44	47	89	96	34	34	20	9	19	20	47	14	23	5	3
ALPPL2	11	1599	100	100	100	48	38	40	50	50	50	53	50	48	51	50	50	49	51	43	44	42	46	41	47	40	35	48	44	89	87	28	29	22	10	18	33	36	16	14	7	2
ALS2	33	5052	98	98	0	0	0	0	0	0	0	0	0	0	0	0	0	0	0	98	98	98	98	98	98	98	98	98	98	100	100	99	99	97	91	95	99	99	97	97	92	85
ALS2CL	25	2862	100	100	100	97	93	86	98	98	96	98	98	99	98	98	99	99	99	74	80	78	73	75	75	70	69	72	91	100	99	96	98	87	68	81	95	98	86	93	73	39
ALS2CR11	16	5610	33	32	33	34	33	32	34	34	34	34	34	34	34	35	34	34	34	35	35	35	35	35	34	35	35	35	98	100	100	99	98	98	93	96	99	98	97	97	95	88
ALS2CR12	14	1338	100	100	100	99	99	100	100	100	100	100	100	100	100	100	100	100	100	99	99	99	99	100	99	99	99	100	99	100	100	100	99	99	95	96	100	99	99	98	95	87
ALS2CR4	13	1245	0	0	0	0	0	0	0	0	0	0	0	0	0	0	0	0	0	0	0	0	0	0	0	0	0	0	97	99	100	98	96	96	91	92	96	98	94	91	90	84
ALS2CR8	14	2178	100	96	0	0	0	0	0	0	0	0	0	0	0	0	0	0	0	100	100	100	100	100	100	100	100	100	98	100	100	99	98	98	92	96	100	99	98	97	95	90
ALX1	4	981	100	93	100	99	97	96	100	100	100	100	100	99	99	100	100	100	99	97	98	99	96	96	95	96	95	97	95	99	100	97	97	92	85	90	99	99	90	93	87	74
ALX3	4	1032	100	97	100	68	62	58	71	69	68	72	68	74	68	66	70	68	68	55	57	54	55	64	61	56	37	60	79	96	98	84	85	59	49	62	70	89	64	70	52	26
ALX4	4	1236	100	95	100	77	59	52	84	82	84	76	78	92	74	83	81	77	80	45	56	42	56	48	46	32	38	45	79	97	99	85	84	66	47	59	69	89	70	67	41	19
AMAC1	1	1017	100	100	100	92	89	88	95	91	93	94	91	95	96	91	92	95	91	86	83	83	80	82	89	92	86	91	46	96	97	34	28	15	5	31	76	64	16	24	7	0
AMAC1L2	1	1017	100	100	100	87	86	74	82	91	88	87	86	90	91	88	91	85	88	84	84	87	83	79	84	84	84	88	46	97	93	26	28	17	13	36	70	64	28	29	15	6
AMAC1L3	2	1017	0	0	0	0	0	0	0	0	0	0	0	0	0	0	0	0	0	0	0	0	0	0	0	0	0	0	45	94	98	24	26	20	5	33	74	56	22	25	18	0
AMACR	7	1471	78	78	78	64	61	61	67	68	61	61	61	71	63	69	62	65	61	65	68	64	66	60	65	63	64	68	92	99	100	93	95	85	81	85	87	97	86	90	76	71
AMBN	13	1344	100	97	100	95	98	99	95	99	91	93	94	97	93	97	94	91	91	99	99	100	100	100	99	100	100	100	96	100	100	99	99	98	83	92	99	98	96	96	90	75
AMBP	10	1059	100	100	100	99	99	99	100	100	100	100	100	100	100	100	100	100	100	95	93	98	99	98	98	92	85	98	94	100	100	98	98	89	78	86	99	99	91	93	71	60
AMBRA1	18	3627	100	100	100	99	99	98	99	99	99	99	98	99	99	99	99	100	99	98	98	97	97	99	98	97	98	99	95	100	100	97	99	94	82	89	98	99	93	96	81	68
AMD1	9	1005	100	100	100	98	91	92	100	99	99	100	99	100	99	100	99	100	100	93	89	99	97	89	89	89	98	96	93	100	100	97	95	93	78	84	94	99	87	87	77	61
AMDHD1	9	1281	100	100	100	90	89	89	92	95	85	86	88	98	88	97	87	88	86	83	85	84	87	79	86	84	78	85	93	99	99	94	96	89	80	87	92	98	91	91	79	71
AMDHD2	11	1823	95	98	72	59	51	48	65	54	64	66	62	59	64	55	58	65	63	63	66	66	66	66	67	56	60	54	83	98	99	87	92	72	48	61	74	92	67	79	43	12
AMELX	6	618	100	100	100	99	98	94	100	100	100	100	100	100	100	100	100	100	100	95	97	98	88	95	97	93	94	96	83	100	100	61	71	89	76	59	90	96	23	52	53	42
AMELY	5	579	100	100	100	23	0	100	0	0	0	0	0	100	100	0	0	0	0	0	0	0	0	0	0	0	0	0	21	0	0	65	60	0	0	9	0	0	26	32	0	0
AMFR	14	1932	100	95	100	86	86	86	86	86	86	86	86	86	86	86	86	86	86	81	81	80	77	78	83	80	81	85	89	96	98	91	86	86	78	82	86	93	85	84	76	68
AMH	5	1683	100	92	100	33	16	12	43	34	32	35	36	39	44	36	36	36	34	16	15	14	12	15	19	16	15	19	62	88	97	62	66	35	22	37	37	86	32	50	13	5
AMHR2	11	1722	100	100	100	99	99	98	100	100	100	100	100	100	100	100	100	100	100	89	91	92	87	86	91	85	87	90	95	100	100	98	99	93	81	89	99	99	94	96	85	61
AMICA1	10	1198	100	100	96	96	96	96	96	96	96	96	96	96	96	96	96	96	96	100	100	100	100	100	100	100	100	100	98	100	100	100	99	99	91	96	100	100	98	99	95	85
AMIGO1	1	1482	100	100	100	99	99	99	98	100	100	100	99	99	99	99	100	98	99	93	96	91	95	93	95	91	96	92	96	100	100	94	99	95	86	90	100	99	92	95	86	69
AMIGO2	1	1569	100	100	100	99	100	99	100	100	100	100	100	100	100	100	100	100	100	100	100	100	100	100	100	100	100	100	97	100	100	98	99	97	92	95	99	99	95	97	92	88
AMIGO3	1	1515	100	92	100	98	95	86	99	99	99	100	99	99	99	99	100	99	99	77	86	82	80	82	84	61	56	83	87	100	100	88	96	78	59	67	87	97	69	87	54	9
AMMECR1	6	1002	100	100	100	93	74	58	96	98	100	100	99	95	92	98	100	99	99	67	80	75	59	67	68	61	68	61	73	97	99	57	56	72	59	60	74	87	51	37	63	51
AMMECR1L	6	933	100	100	100	100	100	100	100	100	100	100	100	100	100	100	100	100	100	99	99	100	99	98	98	99	98	99	97	100	100	97	99	96	89	94	99	99	95	98	88	86
AMN	12	1362	100	95	100	45	23	21	51	37	52	47	52	59	61	47	46	47	50	25	24	25	26	24	26	22	25	25	63	88	97	63	70	41	17	36	33	76	39	57	12	1
AMN1	7	777	0	0	0	0	0	0	0	0	0	0	0	0	0	0	0	0	0	0	0	0	0	0	0	0	0	0	97	100	100	97	97	97	94	93	96	98	93	93	92	89
AMOT	11	3255	62	53	62	67	67	67	66	67	67	67	67	66	66	66	67	67	67	53	53	57	56	51	52	51	53	54	88	99	100	75	81	91	83	80	94	98	65	71	81	68
AMOTL1	13	2871	0	0	0	0	0	0	0	0	0	0	0	0	0	0	0	0	0	0	0	0	0	0	0	0	0	0	94	99	100	95	99	90	81	88	96	99	90	96	81	63
AMOTL2	9	2343	100	100	100	89	84	81	93	87	89	91	89	89	90	91	91	91	90	66	70	73	68	66	73	58	55	68	89	99	100	90	98	80	67	77	90	98	79	89	65	42
AMPD1	16	2343	95	97	97	99	99	100	100	100	100	99	100	100	100	100	100	100	100	99	100	99	99	100	99	100	99	100	98	100	100	99	99	98	93	96	99	99	98	98	94	89
AMPD2	19	2677	100	100	100	94	83	78	96	96	96	98	96	98	98	97	99	97	94	82	86	83	81	83	83	80	77	87	90	100	100	94	96	84	68	79	92	96	85	88	71	39
AMPD3	16	2347	99	99	99	98	97	96	99	99	98	98	98	99	99	99	98	98	98	92	91	93	96	88	93	87	90	94	95	99	100	97	98	95	83	89	97	99	92	95	87	65
AMPH	21	2088	100	100	100	98	96	96	98	96	97	99	99	99	100	99	99	99	99	87	89	86	88	91	86	88	82	88	95	100	100	97	98	93	85	89	95	98	93	92	84	70
AMT	10	1236	98	98	98	98	98	98	98	98	99	98	97	98	98	98	98	97	100	90	92	91	91	91	94	90	87	86	94	100	100	96	99	89	78	85	96	99	92	96	71	56
AMTN	8	630	100	100	100	99	98	100	100	96	100	98	98	99	99	100	99	100	99	99	100	100	100	100	99	99	100	100	97	100	100	99	99	100	84	93	99	99	96	92	93	82
AMY1A	30	4608	100	100	100	0	0	0	0	0	0	0	0	0	0	0	0	0	0	0	0	0	0	0	0	0	0	0	0	0	0	0	0	0	0	0	0	0	0	0	0	0
AMY1B	30	4608	100	100	100	0	0	0	0	0	0	0	0	0	0	0	0	0	0	0	0	0	0	0	0	0	0	0	0	0	0	0	0	0	0	0	0	0	0	0	0	0
AMY1C	30	4608	100	100	100	0	0	0	0	0	0	0	0	0	0	0	0	0	0	0	0	0	0	0	0	0	0	0	0	0	0	0	0	0	0	0	0	0	0	0	0	0
AMY2A	10	1536	100	100	100	12	10	11	15	9	10	10	10	15	14	12	15	11	11	11	11	14	11	11	11	11	11	11	17	38	51	3	6	2	4	5	10	12	1	7	0	1
AMY2B	10	1536	100	99	100	59	61	60	62	59	60	59	56	59	59	62	58	58	60	66	67	67	65	68	66	65	68	67	49	98	99	32	30	22	15	31	55	50	30	28	9	16
AMZ1	6	1497	100	100	100	93	76	72	98	97	98	87	97	99	98	98	97	97	96	50	57	60	48	49	51	45	41	52	86	100	100	88	96	77	56	68	83	96	78	85	51	17
AMZ2	6	1083	100	100	100	99	99	99	100	100	98	99	95	99	99	99	100	99	100	100	100	100	100	100	100	100	100	100	91	100	99	93	90	88	78	83	99	94	83	82	76	66
ANAPC1	47	5835	100	100	100	15	13	18	20	11	9	10	14	20	18	18	15	16	16	21	24	25	21	23	16	14	19	22	24	43	52	17	12	11	6	11	23	14	11	8	5	3
ANAPC10	4	558	100	100	0	0	0	0	0	0	0	0	0	0	0	0	0	0	0	99	100	100	100	100	100	100	100	99	95	100	100	98	95	92	83	89	99	98	95	91	73	78
ANAPC11	3	591	100	100	100	100	100	100	100	100	100	100	100	100	100	100	100	100	100	96	98	96	99	98	98	97	87	98	54	97	99	46	48	24	12	86	98	100	94	95	81	47
ANAPC13	2	225	100	100	100	100	100	100	100	100	100	100	100	100	100	100	100	100	100	99	100	100	100	100	100	96	100	100	99	100	100	100	98	99	98	97	100	100	100	97	92	94
ANAPC16	3	333	100	100	100	100	100	100	100	100	100	100	100	100	100	100	100	100	100	97	98	97	92	100	98	97	94	99	96	100	100	96	99	95	90	94	98	98	96	98	92	86
ANAPC2	13	2469	100	100	100	96	85	84	99	99	99	96	97	99	99	99	99	98	97	68	72	73	68	59	66	63	64	76	86	99	99	87	95	77	59	69	85	95	70	85	54	26
ANAPC4	28	2427	100	100	100	94	91	91	96	91	94	95	94	98	95	99	96	94	95	99	99	99	99	99	99	99	99	98	97	100	100	99	98	98	88	94	99	98	97	95	94	80
ANAPC5	17	2268	100	100	100	99	99	99	100	100	100	99	100	100	100	99	100	100	100	98	98	98	98	99	99	99	99	96	97	100	100	99	99	96	90	93	99	99	96	97	91	79
ANAPC7	11	1804	0	94	94	98	89	92	99	99	98	99	99	100	100	100	99	100	99	88	88	88	88	85	94	87	87	88	96	100	100	97	98	95	87	91	97	98	94	93	86	76
ANG	1	444	100	100	100	100	100	100	100	100	100	100	100	100	100	100	100	100	100	100	100	100	100	100	100	100	100	100	98	100	100	99	99	96	94	94	100	100	96	98	85	83
ANGEL1	10	2013	100	99	100	95	93	89	96	96	96	96	96	96	96	96	96	96	96	91	93	92	88	93	91	90	86	95	94	99	100	97	98	92	80	89	96	99	94	94	85	66
ANGEL2	9	1635	100	100	100	99	100	100	99	100	99	98	99	97	98	100	97	98	98	99	100	99	100	99	100	99	100	100	97	100	100	98	98	97	93	94	96	99	95	95	93	88
ANGPT1	9	1497	100	100	100	99	99	99	100	100	100	99	99	100	100	100	100	100	100	99	100	100	100	100	100	99	100	100	98	100	100	99	98	99	92	96	99	99	97	96	94	88
ANGPT2	9	1491	100	100	100	99	99	99	100	100	100	100	100	100	100	100	100	100	100	100	100	100	100	100	100	100	100	100	98	100	100	99	99	98	90	95	100	98	98	97	95	83
ANGPT4	9	1512	100	100	100	99	97	96	99	100	100	100	100	100	100	100	100	100	100	69	77	72	61	72	67	59	66	78	91	100	100	95	99	85	68	81	96	98	85	93	73	37
ANGPTL1	4	1476	100	100	100	99	100	100	100	100	100	100	100	99	100	100	100	100	100	100	100	100	100	100	100	100	100	100	99	100	100	100	99	98	96	97	100	99	99	99	95	92
ANGPTL2	4	1482	100	100	100	99	99	99	100	100	100	100	100	100	100	100	100	100	100	94	97	96	96	94	96	91	89	94	91	99	100	95	97	85	71	79	95	98	86	90	63	41
ANGPTL3	7	1383	100	100	100	96	99	100	100	95	93	92	91	98	93	99	94	97	93	100	100	100	100	100	100	100	100	100	98	100	100	99	98	99	93	97	100	98	98	97	94	92
ANGPTL4	7	1221	100	100	100	89	75	67	89	89	95	94	95	92	95	94	95	91	92	58	61	60	55	61	59	52	54	63	86	99	100	88	95	75	60	69	87	97	74	84	49	20
ANGPTL5	8	1167	100	100	100	98	100	99	100	99	98	87	98	100	100	100	99	100	97	100	100	100	100	100	100	100	100	100	97	100	100	100	97	96	88	95	99	98	97	97	92	88
ANGPTL6	5	1413	100	86	100	58	58	58	58	58	58	58	58	58	58	58	58	58	58	56	58	57	59	56	55	53	57	51	75	91	95	75	79	64	46	60	69	82	62	66	54	25
ANGPTL7	5	1041	100	100	100	99	97	96	100	100	100	100	100	100	100	100	100	100	100	99	99	99	99	99	99	99	98	99	96	100	100	98	99	97	83	92	99	99	96	96	90	72
ANK1	46	6114	97	97	97	96	95	95	97	97	97	97	96	96	97	96	97	96	96	80	85	83	82	77	81	75	77	81	93	99	100	97	98	88	75	84	96	99	91	94	75	50
ANK2	48	11931	99	99	99	99	99	98	99	99	99	99	98	99	99	99	98	98	99	97	97	97	97	97	97	97	98	97	98	100	100	99	99	98	93	96	99	99	97	97	94	87
ANK3	45	13459	100	99	100	99	99	99	99	99	99	99	99	99	99	99	99	99	99	99	99	99	99	99	99	99	99	99	98	99	100	99	99	98	94	96	99	99	96	97	93	89
ANKAR	22	4305	95	94	95	92	94	93	93	92	92	90	90	92	90	93	91	92	94	97	98	97	97	99	97	97	98	98	98	100	100	99	98	99	93	96	99	98	98	95	94	90
ANKDD1A	15	1569	100	94	77	77	77	77	77	77	77	77	77	77	77	77	77	77	77	74	79	69	78	77	75	68	68	78	94	99	100	95	99	89	80	85	96	98	84	93	74	64
ANKFN1	17	2292	100	100	100	100	100	100	100	100	100	100	100	100	100	100	100	100	100	99	100	100	100	100	100	99	99	100	98	100	100	99	98	99	92	95	100	99	97	96	94	85
ANKFY1	25	3605	97	98	0	0	0	0	0	0	0	0	0	0	0	0	0	0	0	95	96	96	94	94	96	94	95	94	96	100	100	99	99	94	84	91	99	99	94	97	85	73
ANKH	12	1479	100	100	100	99	93	93	100	99	99	99	100	100	100	99	100	100	100	97	97	98	96	97	98	94	94	98	94	100	100	96	97	91	79	86	92	97	89	92	77	66
ANKHD1	35	7731	100	98	98	96	95	94	97	97	96	97	96	97	96	98	96	96	97	96	96	96	96	96	95	95	96	96	97	99	99	98	98	96	92	94	96	99	95	95	91	87
ANKHD1-EIF4EBP3	36	7854	100	98	100	98	96	95	98	98	98	99	97	98	98	99	98	98	98	96	96	96	96	96	95	95	96	96	97	99	99	98	98	96	91	93	96	99	95	95	90	86
ANKIB1	19	3270	0	0	0	0	0	0	0	0	0	0	0	0	0	0	0	0	0	0	0	0	0	0	0	0	0	0	98	100	100	99	99	99	93	96	99	99	98	98	95	88
ANKK1	8	2298	0	0	0	0	0	0	0	0	0	0	0	0	0	0	0	0	0	0	0	0	0	0	0	0	0	0	90	99	100	94	97	84	68	79	92	98	82	90	72	43
ANKLE1	9	1848	0	0	95	77	75	71	78	78	75	80	75	80	75	83	77	77	78	0	0	0	0	0	0	0	0	0	87	99	99	88	94	78	64	75	87	96	78	84	61	44
ANKLE2	13	2817	100	98	0	0	0	0	0	0	0	0	0	0	0	0	0	0	0	85	85	86	85	86	84	84	84	85	89	95	95	94	92	86	72	82	92	92	88	87	77	57
ANKMY1	17	3093	100	97	100	98	96	93	99	99	99	99	99	100	99	99	99	99	99	87	88	92	91	89	89	79	84	88	91	100	100	94	98	87	72	81	95	98	88	91	70	44
ANKMY2	10	1326	100	100	100	99	99	99	99	100	99	98	98	99	99	99	99	99	98	99	100	99	99	100	99	100	100	99	98	100	100	99	98	98	92	95	99	99	96	97	94	88
ANKRA2	8	942	100	100	100	99	100	100	100	100	99	100	100	100	100	100	99	100	100	100	100	100	100	100	100	100	100	100	98	100	100	99	98	98	96	96	99	99	97	96	94	93
ANKRD1	9	960	100	100	100	99	99	98	100	100	100	100	99	100	100	99	99	100	98	98	99	99	99	99	99	97	99	95	96	99	100	98	97	97	85	92	99	98	94	95	93	76
ANKRD10	6	1263	100	100	100	94	88	83	96	95	95	95	97	98	96	96	95	96	94	82	82	81	81	82	85	82	82	82	93	98	100	94	95	89	80	86	89	96	86	90	83	72
ANKRD11	11	7992	100	98	100	81	73	69	83	80	85	85	80	83	84	80	82	83	84	76	74	77	77	77	77	71	75	77	84	97	99	83	89	76	58	70	82	90	75	77	60	36
ANKRD12	12	6189	100	97	100	96	97	97	99	97	92	87	95	99	97	99	97	98	98	99	100	100	100	100	99	100	100	100	98	100	100	99	99	99	94	97	100	99	98	97	96	92
ANKRD13A	15	1773	100	100	100	98	94	94	99	98	98	98	99	99	99	99	97	99	99	94	94	94	94	94	94	92	94	94	97	98	100	97	98	96	92	91	94	98	93	92	88	83
ANKRD13B	15	1881	100	100	100	69	56	52	74	76	76	69	77	72	67	74	68	65	74	58	63	60	58	60	54	50	57	57	80	97	100	76	89	69	49	61	72	91	60	73	49	21
ANKRD13C	13	1626	100	100	100	93	81	82	96	96	95	90	90	97	95	95	96	96	96	91	96	92	91	92	96	83	96	86	94	100	100	96	96	91	79	86	90	97	91	92	82	65
ANKRD13D	15	1818	85	86	85	88	83	81	88	89	89	90	88	88	88	89	89	88	90	51	51	59	50	46	53	55	50	45	87	98	99	90	93	83	61	73	88	95	80	87	65	24
ANKRD16	7	1086	100	89	100	91	87	85	93	95	93	91	89	96	92	92	89	91	90	83	83	83	82	83	90	84	78	82	87	96	98	88	92	84	63	76	78	94	83	80	72	49
ANKRD17	34	7812	100	96	100	98	97	97	98	97	98	98	98	98	98	98	98	98	98	97	97	96	97	96	96	96	97	97	95	98	99	96	96	94	88	92	95	98	92	94	88	83
ANKRD18A	16	2979	0	0	0	0	0	0	0	0	0	0	0	0	0	0	0	0	0	0	0	0	0	0	0	0	0	0	61	97	97	57	41	48	25	45	72	60	46	35	34	22
ANKRD2	9	1083	100	100	100	97	90	86	99	98	99	100	98	100	100	99	100	100	99	30	43	28	27	25	32	34	28	27	89	98	100	95	97	78	67	76	91	98	81	89	59	37
ANKRD20A1	15	2472	100	100	98	0	0	0	0	0	0	0	0	0	0	0	0	0	0	0	0	0	0	0	0	0	0	0	0	0	1	0	0	0	0	0	0	0	1	0	0	0
ANKRD20A2	30	4944	100	100	98	0	0	0	0	0	0	0	0	0	0	0	0	0	0	0	0	0	0	0	0	0	0	0	0	0	0	0	0	0	0	0	0	0	0	0	0	0
ANKRD20A3	45	7416	100	100	98	0	0	0	0	0	0	0	0	0	0	0	0	0	0	0	0	0	0	0	0	0	0	0	0	0	0	0	0	0	0	0	0	0	0	0	0	0
ANKRD20A4	15	2472	100	100	0	0	0	0	0	0	0	0	0	0	0	0	0	0	0	0	0	0	0	0	0	0	0	0	2	5	3	2	0	1	0	0	4	0	0	0	0	0
ANKRD22	6	576	100	100	100	99	100	99	100	100	100	100	100	100	100	100	100	100	100	99	99	100	99	100	99	99	99	99	98	100	100	99	98	98	94	96	99	99	94	98	95	88
ANKRD23	9	918	100	100	100	90	85	74	93	95	94	94	88	92	88	94	89	89	92	74	75	73	77	71	71	77	72	76	88	100	100	90	96	80	65	73	88	98	83	88	60	24
ANKRD24	21	3441	0	0	0	0	0	0	0	0	0	0	0	0	0	0	0	0	0	0	0	0	0	0	0	0	0	0	81	97	97	84	85	72	51	64	76	89	70	73	50	24
ANKRD26	34	5133	100	99	0	0	0	0	0	0	0	0	0	0	0	0	0	0	0	99	99	99	98	99	99	98	99	98	97	99	99	99	98	96	89	94	99	98	97	96	92	83
ANKRD27	28	3153	100	100	100	99	99	99	99	99	98	99	99	99	99	99	100	99	100	88	93	90	89	86	88	87	90	85	96	100	100	97	99	94	84	89	97	98	92	94	84	69
ANKRD28	28	3162	0	0	0	0	0	0	0	0	0	0	0	0	0	0	0	0	0	0	0	0	0	0	0	0	0	0	98	100	100	99	98	98	95	96	99	99	97	96	94	92
ANKRD29	10	906	100	100	100	92	93	88	96	94	86	93	86	97	95	93	90	94	95	76	74	81	75	79	74	74	74	78	94	99	99	97	96	93	81	87	96	97	89	93	82	66
ANKRD30A	35	4026	93	93	0	0	0	0	0	0	0	0	0	0	0	0	0	0	0	88	88	88	87	88	88	88	88	87	74	84	90	76	66	69	58	70	83	79	73	67	63	55
ANKRD30B	36	4179	0	0	0	0	0	0	0	0	0	0	0	0	0	0	0	0	0	0	0	0	0	0	0	0	0	0	61	81	81	61	50	53	40	45	57	60	48	41	36	28
ANKRD31	25	5622	0	0	0	0	0	0	0	0	0	0	0	0	0	0	0	0	0	0	0	0	0	0	0	0	0	0	97	100	99	99	97	98	92	96	99	98	98	93	96	89
ANKRD32	20	3177	0	40	40	40	41	41	41	40	39	39	39	41	38	40	41	41	41	42	42	42	42	42	42	42	42	42	97	100	99	99	97	97	90	95	99	98	97	95	93	88
ANKRD33	5	1424	95	90	95	98	92	90	100	99	99	99	99	99	99	99	100	99	99	83	86	79	81	75	91	80	90	84	88	100	100	93	96	77	65	75	94	97	83	90	56	27
ANKRD33B	4	1485	0	0	0	0	0	0	0	0	0	0	0	0	0	0	0	0	0	0	0	0	0	0	0	0	0	0	63	93	95	64	58	46	20	36	36	72	40	30	25	10
ANKRD34A	1	1491	100	100	100	90	62	54	95	87	96	98	94	96	98	96	98	97	97	57	56	54	68	53	66	38	60	59	84	99	100	86	95	75	51	67	85	97	73	85	44	19
ANKRD34B	1	1545	100	100	100	98	93	97	100	99	99	100	99	97	99	96	99	99	99	100	100	100	100	100	100	100	100	100	98	100	100	99	99	97	95	97	100	100	97	98	95	90
ANKRD34C	1	1608	0	0	0	0	0	0	0	0	0	0	0	0	0	0	0	0	0	0	0	0	0	0	0	0	0	0	98	100	100	99	99	98	91	95	99	100	98	98	93	84
ANKRD35	13	3006	100	100	100	92	80	75	93	89	94	97	95	96	94	97	96	92	94	77	76	75	79	73	87	72	78	74	92	99	100	95	98	84	77	83	93	99	87	94	69	60
ANKRD36	75	5826	0	8	0	0	0	0	0	0	0	0	0	0	0	0	0	0	0	5	5	5	5	4	4	4	5	5	33	58	63	29	16	21	13	18	33	27	19	12	12	7
ANKRD36B	43	4062	0	0	10	0	0	0	0	0	0	0	0	0	0	0	0	0	0	0	0	0	0	0	0	0	0	0	18	30	40	15	9	9	6	9	17	15	9	11	4	2
ANKRD37	5	477	99	100	100	98	96	90	100	99	90	99	100	99	98	100	100	100	100	99	100	100	100	100	99	100	100	100	96	100	100	99	99	91	86	90	99	100	98	95	74	75
ANKRD39	4	552	100	100	100	96	81	81	98	99	96	99	98	100	99	99	98	99	99	68	68	70	65	69	66	58	66	79	89	100	100	94	92	84	62	77	84	99	85	79	67	47
ANKRD40	5	1107	100	96	100	99	99	98	100	99	99	99	99	99	99	100	100	100	100	99	100	99	99	99	100	100	99	100	94	99	100	97	96	94	80	88	93	98	93	91	86	66
ANKRD42	10	1170	100	100	100	100	100	100	100	100	100	100	100	100	100	100	100	100	100	99	100	100	100	100	99	99	100	100	98	100	100	100	97	98	94	96	99	99	97	96	95	90
ANKRD43	1	1650	100	92	60	22	18	12	31	31	21	23	18	22	20	23	21	21	23	18	16	18	23	15	23	15	17	19	61	92	93	58	65	41	16	31	29	67	28	39	18	7
ANKRD44	25	2760	100	100	100	99	100	99	100	99	99	100	99	99	100	100	99	100	99	99	99	99	99	99	99	99	98	99	98	100	100	99	99	99	94	96	99	99	98	98	94	87
ANKRD45	5	801	100	94	100	99	99	100	100	100	100	100	100	100	100	100	100	100	100	100	100	100	100	100	100	100	100	100	99	100	100	100	99	99	98	97	100	99	98	97	95	93
ANKRD46	3	687	100	100	100	100	100	100	100	100	100	100	100	100	100	100	100	100	100	100	100	100	100	100	100	100	100	100	98	100	100	99	99	99	94	96	100	99	98	98	91	88
ANKRD49	2	720	100	100	100	98	99	99	98	100	100	99	98	96	93	99	94	98	96	100	100	100	100	100	100	100	100	100	95	100	100	98	95	93	87	90	100	99	89	95	81	77
ANKRD5	9	2331	100	100	100	99	99	99	99	100	100	99	99	97	100	98	98	98	99	100	100	100	100	100	100	100	100	100	98	100	100	99	98	99	91	95	99	99	98	96	96	85
ANKRD50	3	4290	100	100	100	99	99	99	99	98	100	99	99	99	100	99	99	100	100	99	100	100	100	100	99	100	100	100	99	100	100	99	99	98	98	97	100	99	98	98	95	94
ANKRD52	28	3231	0	0	0	0	0	0	0	0	0	0	0	0	0	0	0	0	0	0	0	0	0	0	0	0	0	0	94	99	100	97	98	91	78	87	97	99	90	94	82	60
ANKRD53	7	1720	60	63	62	67	55	53	69	69	71	71	69	69	69	69	69	68	71	49	50	49	48	47	49	48	48	53	87	99	100	89	91	80	61	74	90	97	76	81	61	37
ANKRD54	8	903	100	87	100	67	63	63	64	71	63	73	69	71	73	68	64	69	63	54	54	53	54	53	54	53	58	54	77	93	98	79	78	60	56	64	67	90	63	66	56	44
ANKRD55	11	1845	100	100	100	99	99	99	100	100	99	99	100	100	100	100	100	100	100	97	99	95	99	95	99	98	97	96	97	100	100	99	99	97	89	95	99	99	96	98	93	83
ANKRD56	1	2382	100	100	100	69	53	46	72	72	73	69	70	73	72	72	72	78	70	67	69	66	65	68	69	69	63	68	82	97	99	82	88	73	54	67	67	95	71	76	57	37
ANKRD57	1	1578	100	88	100	52	37	23	58	60	46	54	46	66	50	55	60	63	57	39	43	40	38	40	39	39	36	38	69	92	96	70	69	50	35	47	58	75	55	51	32	12
ANKRD58	1	948	100	100	0	0	0	0	0	0	0	0	0	0	0	0	0	0	0	11	11	14	8	6	19	14	7	5	55	99	99	25	51	35	21	26	28	85	8	12	16	3
ANKRD6	15	2169	0	0	0	0	0	0	0	0	0	0	0	0	0	0	0	0	0	0	0	0	0	0	0	0	0	0	95	100	99	98	99	94	83	90	98	99	92	96	84	68
ANKRD7	6	765	100	100	0	0	0	0	0	0	0	0	0	0	0	0	0	0	0	99	100	100	100	100	100	99	100	100	97	100	100	99	97	95	91	94	99	98	96	95	91	83
ANKRD9	1	954	100	93	100	4	0	0	11	5	4	0	0	12	4	9	4	0	3	5	6	7	10	6	9	0	0	0	42	72	75	54	23	29	2	10	8	20	18	8	5	0
ANKS1A	24	3405	100	98	100	94	93	93	96	94	94	94	94	94	94	94	94	94	94	86	88	84	85	87	89	83	83	87	91	98	98	92	95	88	75	83	91	95	88	90	77	53
ANKS1B	28	4027	0	0	0	0	0	0	0	0	0	0	0	0	0	0	0	0	0	0	0	0	0	0	0	0	0	0	98	99	100	99	99	98	94	95	99	99	97	97	92	86
ANKS3	15	1971	100	98	100	91	89	89	91	90	91	91	90	94	91	91	91	91	91	77	83	75	78	80	75	71	74	76	90	100	100	90	97	83	70	79	94	99	82	91	68	43
ANKS4B	2	1254	100	100	0	0	0	0	0	0	0	0	0	0	0	0	0	0	0	99	99	99	100	99	99	100	100	99	98	100	100	99	99	99	95	96	100	100	97	98	97	87
ANKS6	15	2616	100	90	0	0	0	0	0	0	0	0	0	0	0	0	0	0	0	78	80	76	81	77	81	73	75	81	83	93	92	86	88	73	66	72	83	90	77	81	56	46
ANKZF1	13	2181	100	100	0	0	0	0	0	0	0	0	0	0	0	0	0	0	0	97	98	98	98	98	95	97	98	98	96	100	100	99	99	96	81	91	99	99	95	98	90	66
ANLN	24	3375	100	98	100	99	99	99	99	99	96	98	98	99	99	99	99	99	98	99	100	99	97	100	99	99	99	99	98	99	100	99	99	97	93	95	99	99	97	97	93	89
ANO1	26	2961	0	0	0	0	0	0	0	0	0	0	0	0	0	0	0	0	0	0	0	0	0	0	0	0	0	0	90	99	99	95	93	88	64	79	90	94	87	88	70	45
ANO10	12	1983	100	100	100	97	97	97	99	98	96	96	98	98	97	98	95	97	97	96	96	96	97	95	96	92	96	98	96	100	100	97	96	96	89	90	98	96	94	89	87	76
ANO2	26	2997	0	0	0	0	0	0	0	0	0	0	0	0	0	0	0	0	0	0	0	0	0	0	0	0	0	0	96	100	100	99	98	95	87	92	97	99	96	96	86	76
ANO3	27	2946	100	100	100	99	99	99	100	100	100	100	99	100	100	100	100	100	100	99	100	99	100	99	99	100	100	100	98	100	100	99	98	98	93	95	99	98	97	96	93	89
ANO4	25	2763	100	100	100	99	100	99	100	100	99	99	99	100	100	100	100	100	100	99	99	99	99	99	98	99	99	99	98	100	100	99	99	98	93	96	99	99	97	97	93	88
ANO5	22	2742	100	100	100	99	99	99	100	100	99	97	100	99	100	100	99	100	100	99	98	99	99	98	99	98	99	98	98	99	100	99	98	98	95	96	99	99	97	97	93	90
ANO6	22	3013	90	90	90	90	88	89	90	90	90	90	90	90	90	90	90	90	90	89	90	90	89	88	89	88	88	90	98	99	100	99	99	97	93	95	99	99	97	96	93	87
ANO7	25	2874	97	99	97	92	84	78	95	93	92	93	92	98	94	93	91	94	93	61	67	58	59	62	64	58	55	65	84	99	99	89	88	74	55	65	78	89	78	78	48	19
ANO8	18	3699	100	87	100	64	54	50	64	62	63	66	64	66	67	64	69	66	70	35	39	28	38	43	39	27	31	34	73	92	92	74	78	65	38	54	59	81	59	66	42	18
ANO9	23	2349	100	99	100	92	69	67	94	92	95	95	96	99	98	98	95	97	94	58	58	55	71	58	60	45	62	55	82	99	99	89	91	76	36	64	77	95	77	71	54	9
ANP32A	7	750	0	0	0	0	0	0	0	0	0	0	0	0	0	0	0	0	0	0	0	0	0	0	0	0	0	0	92	100	100	96	97	86	72	79	97	95	87	86	64	46
ANP32B	7	756	100	76	100	99	92	99	100	100	100	100	100	100	100	100	100	100	100	77	83	80	79	70	79	78	78	68	94	99	99	96	96	92	79	83	97	99	85	88	78	53
ANP32C	1	705	100	77	100	99	99	99	100	99	100	100	99	100	100	100	99	100	100	86	86	88	83	85	86	80	89	88	93	100	100	98	95	89	75	81	95	99	89	90	69	44
ANP32D	1	396	100	100	100	99	100	100	100	100	99	100	99	100	99	100	99	100	99	100	100	100	100	100	100	100	100	100	99	100	100	98	98	99	98	96	100	100	98	98	94	89
ANP32E	7	807	100	83	100	99	100	99	100	100	99	100	99	100	100	100	100	100	100	99	100	100	100	99	99	97	99	99	99	100	100	100	99	99	96	96	99	99	98	95	95	89
ANPEP	20	2904	100	98	100	99	96	92	99	100	99	100	100	100	100	99	100	100	100	92	91	92	93	91	92	92	89	93	94	100	100	97	99	92	75	85	94	99	91	95	78	52
ANTXR1	20	1764	96	86	96	88	85	83	88	87	88	88	89	88	88	88	88	88	88	83	84	82	82	84	83	82	82	83	92	99	99	91	95	88	82	85	92	95	85	88	79	69
ANTXR2	17	1509	0	0	0	0	0	0	0	0	0	0	0	0	0	0	0	0	0	0	0	0	0	0	0	0	0	0	95	99	100	96	97	93	85	90	94	98	90	91	86	79
ANUBL1	9	2184	100	100	100	100	100	100	100	100	100	100	100	100	100	100	100	100	100	100	100	100	100	100	100	100	100	100	99	100	100	99	99	99	96	97	99	99	98	98	96	92
ANXA1	12	1041	100	100	100	99	99	100	100	100	100	100	100	100	100	100	100	100	100	100	100	100	100	100	100	100	100	100	98	100	100	99	98	98	94	96	99	99	97	96	94	90
ANXA10	12	975	100	100	100	99	100	100	100	99	99	97	97	100	100	100	99	99	100	99	100	100	99	99	99	99	99	100	97	100	100	99	96	97	89	94	99	98	96	94	94	85
ANXA11	14	1518	100	100	100	99	98	97	99	99	100	99	99	100	100	99	99	100	99	73	78	68	69	80	70	69	73	75	91	98	100	94	98	86	69	79	95	98	86	90	66	38
ANXA13	12	1074	100	100	100	100	100	100	100	100	100	100	100	100	100	100	100	100	100	99	99	99	99	97	99	99	100	100	98	100	100	99	99	97	91	94	99	99	96	96	92	84
ANXA2	13	1074	100	100	100	95	94	95	95	95	95	95	95	95	95	96	95	95	95	91	95	95	93	90	91	87	90	88	93	99	99	95	94	91	82	79	95	91	82	83	64	56
ANXA3	12	972	100	100	100	99	99	99	100	100	100	100	100	100	100	100	100	100	100	99	99	100	100	99	99	95	100	99	98	100	100	100	98	99	93	96	99	99	96	96	95	89
ANXA4	12	966	100	100	100	100	100	100	100	100	100	100	100	100	100	100	100	100	100	96	98	98	93	94	99	94	94	99	98	100	100	99	99	98	93	96	99	100	98	98	95	87
ANXA5	12	963	100	100	100	98	95	99	99	100	96	97	99	99	98	100	99	100	99	99	99	99	99	100	100	99	99	99	99	100	100	100	98	99	96	97	99	99	98	97	94	92
ANXA6	25	2022	0	0	0	0	0	0	0	0	0	0	0	0	0	0	0	0	0	0	0	0	0	0	0	0	0	0	97	100	100	100	99	97	85	92	99	99	95	97	90	71
ANXA7	13	1467	100	95	100	99	100	100	100	99	99	99	100	100	100	100	99	99	99	99	99	99	99	99	99	99	99	99	98	99	100	99	99	98	93	96	99	99	96	97	95	90
ANXA8	24	1968	100	100	50	0	0	0	0	0	0	0	0	0	0	0	0	0	0	0	0	0	0	0	0	0	0	0	0	0	1	0	0	0	0	0	0	0	0	0	0	0
ANXA8L1	24	1968	100	100	50	0	0	0	0	0	0	0	0	0	0	0	0	0	0	0	0	0	0	0	0	0	0	0	0	0	1	0	0	0	0	0	0	0	0	0	0	0
ANXA8L2	12	984	100	100	100	0	0	0	0	0	0	0	0	0	0	0	0	0	0	0	0	0	0	0	0	0	0	0	5	5	12	2	8	2	0	1	1	1	2	4	0	0
ANXA9	12	1038	100	100	99	100	100	100	100	100	100	100	100	100	100	100	100	100	100	90	91	90	87	92	92	85	86	94	96	100	100	99	99	96	80	90	99	99	95	94	90	62
AOAH	22	2065	83	86	83	87	86	86	86	89	89	89	86	86	86	86	86	86	86	86	86	87	86	86	86	86	86	86	97	99	99	99	99	96	92	92	98	98	93	95	87	81
AOC2	4	2271	100	100	100	99	95	95	99	99	99	99	99	99	100	99	100	99	100	97	98	97	98	98	97	95	98	98	93	100	100	94	98	91	74	86	96	99	89	92	83	55
AOC3	4	2292	100	100	100	70	66	60	77	69	69	72	69	69	69	64	75	73	72	71	70	72	76	61	73	69	73	74	72	98	99	62	80	56	37	49	65	74	48	57	40	12
AOX1	35	4017	100	100	100	99	99	99	100	99	99	98	99	100	99	99	99	99	99	98	98	97	98	98	98	98	98	98	98	100	100	99	99	98	93	96	99	99	97	97	93	87
AP1AR	10	909	100	100	100	95	94	87	97	97	95	96	96	97	97	96	96	97	95	90	90	90	90	90	90	90	90	90	96	100	100	97	97	96	87	91	95	97	94	92	86	84
AP1B1	22	2850	100	100	100	96	96	96	95	97	95	96	96	94	96	96	95	95	96	73	83	77	74	68	73	64	67	78	89	100	99	92	92	83	68	78	92	94	85	88	70	39
AP1G1	23	2478	99	99	99	99	99	99	99	99	99	99	99	99	99	99	99	99	99	99	99	99	99	99	99	97	99	99	98	100	100	99	98	98	93	96	99	99	98	97	93	90
AP1G2	21	2358	100	100	100	99	100	99	100	100	100	100	100	100	100	100	100	100	100	93	95	90	94	92	94	92	92	97	95	100	100	99	99	94	81	90	99	99	95	96	86	62
AP1M1	13	1308	97	95	97	96	94	89	97	97	97	97	97	97	97	97	97	97	97	78	82	82	82	68	85	71	78	75	91	100	100	95	98	86	67	79	93	98	85	91	70	38
AP1M2	12	1272	0	0	0	0	0	0	0	0	0	0	0	0	0	0	0	0	0	0	0	0	0	0	0	0	0	0	93	100	100	98	98	90	74	84	97	97	90	93	79	46
AP1S1	5	477	0	0	0	0	0	0	0	0	0	0	0	0	0	0	0	0	0	0	0	0	0	0	0	0	0	0	94	100	100	99	98	92	77	91	98	98	97	96	87	68
AP1S2	4	474	100	86	100	99	100	93	100	100	100	100	100	100	97	100	100	100	100	100	100	100	100	100	100	100	100	100	86	100	100	66	78	96	78	59	91	94	28	33	65	42
AP1S3	5	465	100	100	0	0	0	0	0	0	0	0	0	0	0	0	0	0	0	99	99	99	99	99	99	99	99	99	97	100	100	99	97	99	89	96	100	98	98	97	95	90
AP2A1	24	2934	0	0	0	0	0	0	0	0	0	0	0	0	0	0	0	0	0	0	0	0	0	0	0	0	0	0	84	100	100	89	94	76	47	68	83	95	76	82	52	21
AP2A2	22	2820	0	0	0	0	0	0	0	0	0	0	0	0	0	0	0	0	0	0	0	0	0	0	0	0	0	0	90	99	99	93	95	87	65	80	92	96	85	90	73	44
AP2B1	21	2856	100	100	100	100	100	100	100	100	100	100	100	100	100	100	100	100	100	99	99	100	99	100	99	99	99	99	96	100	100	98	98	94	88	90	99	96	92	92	81	75
AP2M1	10	1309	99	100	0	0	0	0	0	0	0	0	0	0	0	0	0	0	0	96	99	97	99	95	98	92	97	95	97	100	100	98	99	97	87	92	99	99	94	97	89	71
AP2S1	5	429	100	100	100	93	75	61	99	91	97	96	96	96	99	98	99	100	99	89	88	86	89	97	94	82	87	86	83	100	100	83	88	72	56	69	75	87	77	77	66	33
AP3B1	27	3285	100	100	100	99	98	97	100	99	99	98	100	100	99	99	99	99	100	99	99	99	99	99	99	99	99	99	98	100	100	99	98	98	92	95	99	99	96	95	93	88
AP3B2	26	3248	0	0	0	0	0	0	0	0	0	0	0	0	0	0	0	0	0	0	0	0	0	0	0	0	0	0	86	99	98	69	93	87	70	75	90	94	53	88	77	49
AP3D1	32	3612	95	89	0	0	0	0	0	0	0	0	0	0	0	0	0	0	0	68	73	71	67	67	70	57	62	76	88	99	99	92	95	83	57	75	93	97	83	87	65	23
AP3M1	8	1257	100	100	100	100	100	100	100	100	100	100	100	100	100	100	100	100	100	100	100	100	100	100	100	100	100	100	99	100	100	99	100	99	95	96	99	99	98	99	96	87
AP3M2	8	1257	100	100	100	99	99	98	100	100	100	100	99	100	100	100	100	100	100	100	100	100	100	100	100	100	100	100	98	100	100	99	98	98	91	93	99	98	95	96	88	83
AP3S1	6	582	100	100	100	88	80	82	99	86	84	84	80	98	95	99	96	93	71	88	87	88	87	87	87	88	88	88	91	99	99	95	94	90	72	75	87	90	73	81	62	59
AP3S2	6	582	100	100	100	99	99	99	100	100	100	100	100	100	100	100	100	100	100	88	88	88	88	88	88	88	87	88	97	100	100	97	100	98	91	93	98	100	92	98	89	80
AP4B1	10	2220	100	100	100	99	100	99	100	100	100	99	99	100	100	100	100	100	100	99	99	99	100	99	99	99	99	99	98	100	100	99	99	98	93	95	99	99	97	97	93	87
AP4E1	21	3414	100	97	100	97	95	94	97	94	98	98	99	98	99	99	96	99	99	96	95	98	95	96	96	96	95	95	97	99	100	99	97	97	91	94	96	99	95	95	93	87
AP4M1	15	1362	100	100	100	97	91	87	99	97	99	99	99	99	99	99	99	99	99	92	96	87	87	94	95	94	92	95	92	100	100	94	97	89	74	81	90	96	87	87	77	49
AP4S1	6	609	78	78	78	78	78	77	78	78	78	78	77	78	78	78	78	78	78	78	78	78	78	78	78	78	78	78	95	100	100	96	97	92	88	89	100	97	86	95	81	75
APAF1	26	3747	100	98	100	99	99	99	99	99	99	99	99	99	100	100	99	100	99	99	100	100	100	100	99	100	99	100	98	100	100	99	98	99	94	97	99	99	98	97	95	91
APBA1	12	2514	100	96	100	96	83	78	99	99	99	99	99	99	99	98	99	99	98	72	69	79	72	71	76	63	73	72	83	96	99	86	86	75	57	68	74	90	73	72	59	40
APBA2	12	2250	100	100	100	97	95	91	98	97	98	99	96	97	95	98	99	97	96	87	89	87	87	84	88	83	88	92	88	100	99	90	96	84	60	78	95	98	84	89	64	36
APBA3	10	1728	100	95	100	79	52	50	88	83	79	85	75	93	83	90	85	85	84	38	39	40	36	39	41	37	33	42	81	99	99	84	91	68	42	58	68	94	62	79	35	10
APBB1	13	2133	99	93	99	99	97	95	100	100	100	100	100	99	100	99	100	100	100	78	78	86	82	78	80	66	76	81	92	100	100	94	99	88	73	84	95	99	88	93	76	53
APBB1IP	13	2001	100	90	100	79	77	78	80	79	79	75	79	79	80	80	80	80	80	81	81	84	83	79	81	79	81	84	82	89	91	84	83	78	69	75	78	83	77	78	73	61
APBB2	14	2280	96	97	0	0	0	0	0	0	0	0	0	0	0	0	0	0	0	96	97	97	97	97	95	97	96	97	96	100	100	99	99	95	87	93	99	99	96	97	89	76
APBB3	12	1482	99	100	99	97	83	86	99	99	99	99	100	99	99	98	99	99	99	94	95	90	97	96	92	95	89	95	94	100	100	98	98	87	79	86	98	99	91	93	77	60
APC	15	8532	100	100	100	99	99	98	99	99	99	97	98	99	97	100	99	98	99	99	100	100	100	100	99	99	100	100	99	100	100	99	99	99	96	97	99	99	98	98	96	92
APC2	14	6912	100	90	100	37	25	22	43	42	36	38	34	47	39	40	37	37	36	17	17	19	20	15	20	15	17	17	65	91	94	63	75	44	24	39	40	80	40	52	19	4
APCDD1	5	1545	100	100	100	98	94	94	99	99	99	100	99	99	99	99	100	99	100	95	95	94	95	94	95	94	93	95	92	100	100	95	96	88	73	81	91	98	88	87	69	49
APCDD1L	4	1506	100	100	100	78	51	54	82	83	80	80	78	87	84	76	87	86	82	38	37	49	39	54	32	26	28	36	76	96	99	75	87	62	37	55	63	89	50	74	41	10
APCS	2	672	100	100	100	100	100	100	100	100	100	100	100	100	100	100	100	100	100	99	100	99	99	99	99	99	99	99	97	100	100	99	99	94	94	95	99	100	98	97	88	89
APEH	22	2199	100	100	100	97	92	92	99	98	98	99	98	99	99	99	97	98	96	84	85	89	81	85	86	81	84	83	93	100	100	95	98	91	77	86	96	99	91	94	80	59
APEX1	4	957	100	100	100	99	99	99	99	100	100	100	99	100	100	100	100	100	100	99	100	99	99	99	99	99	99	100	97	100	100	98	98	96	89	94	99	99	96	97	92	81
APEX2	6	1557	100	100	100	99	99	90	100	99	100	100	100	99	99	100	100	100	100	95	97	94	98	92	96	90	94	98	88	100	100	75	80	93	80	77	97	99	59	66	82	58
APH1A	7	809	100	100	0	0	0	0	0	0	0	0	0	0	0	0	0	0	0	88	90	90	88	89	91	77	85	89	95	100	100	99	99	94	81	90	96	99	94	96	84	71
APH1B	6	774	100	100	100	97	85	84	99	99	99	100	100	100	100	99	100	100	100	99	100	99	99	98	99	98	99	100	92	100	100	95	91	88	80	84	85	96	81	86	83	74
API5	14	1575	96	99	98	99	98	98	100	99	99	98	99	100	100	100	99	100	100	99	99	99	99	99	99	99	99	97	93	100	100	96	94	92	77	82	95	97	82	82	78	57
APIP	7	729	100	100	100	93	89	85	99	85	84	91	83	99	99	97	96	98	98	92	92	92	92	92	97	92	92	92	90	99	100	92	92	83	78	76	87	86	82	76	62	62
APITD1	6	636	100	100	100	86	83	59	99	92	87	73	80	98	98	98	93	70	83	89	88	90	91	88	91	88	86	90	92	100	100	95	98	86	76	86	95	99	87	94	73	65
APLF	10	1536	100	100	100	93	93	93	93	93	91	93	92	93	93	96	93	93	93	93	93	93	93	93	93	93	93	93	96	99	100	96	98	94	90	93	93	98	93	95	89	87
APLN	2	234	0	0	0	0	0	0	0	0	0	0	0	0	0	0	0	0	0	0	0	0	0	0	0	0	0	0	71	100	100	51	48	86	44	54	76	90	14	43	61	41
APLNR	1	1143	100	100	100	98	91	94	100	99	99	100	99	99	100	100	99	98	97	91	88	95	91	88	93	88	90	97	92	99	100	97	98	87	73	82	97	99	90	93	78	34
APLP1	17	1956	100	97	100	90	81	81	92	91	89	92	92	92	92	91	92	92	91	69	73	72	61	66	74	66	72	70	86	97	99	87	93	78	60	73	87	97	75	86	61	29
APLP2	18	2292	100	95	100	95	95	95	95	97	95	95	95	97	95	97	95	95	95	94	95	95	95	94	95	94	94	95	95	98	99	96	96	94	85	90	95	96	91	93	88	74
APOA1	3	804	100	100	100	97	90	84	100	100	99	99	98	100	99	100	99	98	100	93	92	94	93	93	93	93	93	92	20	42	80	0	0	0	0	72	78	97	77	89	70	18
APOA1BP	6	867	100	100	100	95	86	78	98	97	99	92	97	97	97	98	97	95	97	81	86	81	74	80	88	88	75	78	87	99	99	90	87	83	62	73	85	97	74	79	70	34
APOA2	3	303	100	100	100	99	97	98	100	99	100	100	100	100	100	100	100	100	100	99	99	99	100	99	99	99	99	99	98	100	100	100	99	99	92	94	99	100	94	96	92	82
APOA4	3	1191	100	79	100	99	98	98	100	99	99	100	99	99	99	99	99	99	99	99	99	100	99	99	99	99	100	99	24	55	91	0	0	0	0	82	97	100	87	96	70	40
APOA5	3	1101	100	100	100	94	84	85	96	98	99	99	97	93	96	97	95	96	92	73	68	79	88	65	66	65	69	81	87	100	100	92	94	77	60	70	86	98	81	82	53	21
APOB	29	13692	100	99	100	98	99	99	99	99	99	99	98	99	98	99	98	98	98	99	99	99	99	99	99	99	99	99	98	99	99	99	99	98	94	96	99	99	97	97	95	89
APOB48R	5	3267	0	0	0	0	0	0	0	0	0	0	0	0	0	0	0	0	0	0	0	0	0	0	0	0	0	0	89	99	99	94	97	84	63	76	90	98	84	91	65	27
APOBEC1	5	711	100	86	100	98	99	98	100	95	99	100	98	100	98	100	99	97	95	100	100	100	100	100	100	100	100	100	97	100	100	100	97	97	89	93	100	99	97	96	91	77
APOBEC2	2	675	100	100	100	99	100	99	100	100	100	100	100	100	100	100	100	100	100	97	99	98	98	98	98	94	93	98	96	100	100	99	99	91	85	91	98	100	94	97	81	75
APOBEC3A	5	600	100	100	100	47	47	42	48	48	48	48	48	48	48	48	48	48	48	44	47	47	47	47	41	38	47	40	46	86	85	29	28	29	22	30	42	40	27	27	26	16
APOBEC3B	8	1149	100	100	100	61	50	50	53	69	66	65	68	61	63	64	61	63	64	66	69	65	63	65	71	60	69	62	62	90	90	55	58	49	27	37	56	58	37	33	25	13
APOBEC3C	4	573	100	100	100	98	88	90	99	99	99	99	99	99	99	99	100	99	99	98	99	98	99	99	99	97	99	99	84	100	100	96	91	76	45	72	97	94	85	80	62	16
APOBEC3D	7	1161	0	0	0	0	0	0	0	0	0	0	0	0	0	0	0	0	0	0	0	0	0	0	0	0	0	0	76	99	99	77	76	63	40	54	68	79	61	61	42	14
APOBEC3F	8	1257	100	93	100	80	64	61	80	79	82	83	83	85	84	83	85	85	84	68	71	75	73	68	72	54	62	71	70	98	99	60	71	54	35	43	65	70	41	45	28	9
APOBEC3G	8	1155	100	100	100	96	94	93	97	97	97	96	97	94	96	97	97	97	96	91	92	94	91	93	89	91	87	93	86	99	100	86	88	78	63	75	86	89	77	81	69	50
APOBEC3H	5	612	90	90	90	90	89	89	90	89	90	90	89	90	90	90	90	90	90	87	87	89	87	82	88	87	87	88	88	100	100	96	85	95	53	73	90	90	79	61	91	28
APOBEC4	1	1104	100	100	100	99	100	100	100	100	100	100	99	100	100	100	100	100	100	100	100	100	100	100	100	100	100	100	98	100	100	100	99	99	93	97	100	100	98	99	96	93
APOC1	3	252	100	100	100	95	87	85	95	95	98	98	97	95	98	98	97	98	98	52	50	69	23	71	51	50	23	77	83	100	100	75	87	79	57	64	84	93	67	72	64	3
APOC2	3	306	100	100	100	99	99	99	100	100	100	100	100	100	100	100	100	100	100	99	100	99	99	98	100	99	100	100	92	100	100	100	98	94	64	87	95	97	96	92	87	53
APOC3	3	300	100	100	100	98	95	80	100	100	100	100	100	100	100	99	100	100	100	98	98	97	98	99	99	97	97	97	27	56	98	0	9	0	0	80	92	99	82	95	83	29
APOC4	3	384	100	100	100	99	99	98	100	100	100	100	100	100	100	100	100	100	100	82	89	87	86	77	77	67	82	94	94	100	100	98	98	94	74	84	98	99	89	94	86	38
APOD	4	570	100	100	100	100	100	100	100	100	100	100	100	100	100	100	100	100	100	92	92	98	95	86	91	82	90	99	97	100	100	99	99	97	88	94	99	100	96	97	94	82
APOE	3	954	100	100	100	54	39	33	59	68	62	55	56	64	49	66	48	47	49	18	16	25	21	21	12	18	11	18	70	89	96	73	81	54	28	48	56	76	52	59	30	17
APOF	2	981	0	0	0	0	0	0	0	0	0	0	0	0	0	0	0	0	0	0	0	0	0	0	0	0	0	0	97	100	100	99	100	96	91	95	100	100	96	99	91	85
APOH	8	1038	100	100	100	100	100	100	100	100	100	100	100	100	100	100	100	100	100	99	100	99	100	99	100	99	99	99	98	100	100	99	99	99	94	96	100	99	97	98	97	85
APOL1	6	1245	100	100	100	99	99	99	99	99	99	100	99	97	97	99	98	100	99	99	99	99	100	99	100	99	99	99	95	100	100	98	98	95	81	91	99	99	93	94	86	73
APOL2	3	1014	100	100	0	0	0	0	0	0	0	0	0	0	0	0	0	0	0	100	100	100	100	100	100	100	100	100	96	100	100	98	99	94	85	90	99	99	95	96	82	66
APOL3	3	1209	100	100	100	99	100	99	100	100	100	100	100	100	100	100	100	100	100	98	99	99	99	99	99	93	99	99	97	100	100	99	99	97	89	94	99	99	96	97	92	83
APOL4	5	1089	0	0	0	0	0	0	0	0	0	0	0	0	0	0	0	0	0	0	0	0	0	0	0	0	0	0	97	100	99	99	98	97	87	91	99	97	96	95	90	70
APOL5	4	1302	100	98	100	99	99	97	99	99	99	99	100	99	100	99	100	99	100	98	98	99	97	99	98	93	98	99	96	100	100	97	99	92	88	90	99	99	94	96	81	70
APOL6	2	1032	100	95	100	99	100	99	100	100	100	100	100	100	100	100	100	99	100	97	95	96	99	94	99	98	99	99	97	100	100	99	99	98	84	94	100	99	98	98	91	78
APOLD1	3	843	88	88	88	54	46	44	53	61	59	64	54	59	50	53	53	48	53	34	31	32	33	27	43	28	33	46	78	97	99	75	90	56	49	54	57	95	52	76	32	10
APOM	6	567	100	100	100	100	100	100	100	100	100	100	100	100	100	100	100	100	100	96	97	97	99	97	88	98	98	92	98	100	100	100	99	99	89	92	100	98	97	96	92	72
APOO	8	597	100	99	100	99	98	97	100	98	100	99	100	100	100	100	100	100	100	98	98	98	98	98	98	97	98	98	90	100	100	87	70	96	89	81	96	98	76	53	87	76
APOOL	9	807	0	0	0	0	0	0	0	0	0	0	0	0	0	0	0	0	0	0	0	0	0	0	0	0	0	0	90	100	100	80	78	96	89	80	99	96	54	64	85	82
APP	18	2313	100	92	100	97	97	97	97	97	97	97	97	99	97	97	97	97	97	96	97	96	96	96	96	94	95	96	96	100	100	97	98	93	87	92	98	99	93	96	85	81
APPBP2	13	1758	100	100	100	99	99	99	100	99	98	99	99	100	100	100	99	100	99	99	100	98	99	100	100	99	99	99	97	100	100	98	98	98	89	93	97	98	93	95	90	83
APPL1	22	2130	100	96	100	94	94	92	98	93	93	94	92	96	94	99	93	94	94	96	97	94	96	97	97	94	96	97	96	100	100	99	96	96	86	93	97	98	94	93	91	85
APPL2	21	1995	100	100	100	99	97	97	99	99	99	99	99	100	99	100	99	100	99	97	97	97	97	97	97	97	96	97	96	99	100	98	98	96	88	92	97	97	95	96	89	80
APRT	5	543	100	100	100	90	64	59	98	91	86	97	97	99	94	97	99	97	98	63	64	64	65	63	62	62	60	62	83	97	100	81	90	78	51	68	75	97	76	75	56	29
APTX	9	1076	99	100	100	99	100	99	100	100	100	100	100	100	100	100	100	100	100	99	100	99	100	99	100	99	99	100	97	100	100	99	98	97	91	95	100	99	97	98	93	86
AQP1	4	810	100	100	100	94	90	96	93	97	97	95	94	91	93	98	94	93	92	86	98	82	72	85	97	81	82	92	88	100	100	96	93	79	58	73	91	99	88	86	52	19
AQP10	6	906	100	100	100	89	86	87	89	92	92	92	91	88	87	89	89	88	88	77	84	76	78	70	76	78	80	77	85	100	99	80	91	79	64	73	93	95	71	83	61	35
AQP11	3	816	100	100	100	96	84	84	99	100	99	99	98	99	99	99	99	99	95	86	86	82	82	84	92	86	87	88	91	94	100	95	98	87	75	82	88	98	82	92	75	54
AQP12A	4	888	100	100	100	10	0	1	12	19	18	0	14	16	0	24	8	15	9	12	13	13	13	11	11	7	13	13	12	17	27	10	5	9	5	2	0	14	0	0	0	0
AQP12B	3	924	0	0	0	0	0	0	0	0	0	0	0	0	0	0	0	0	0	0	0	0	0	0	0	0	0	0	21	43	32	21	18	7	3	6	10	14	7	8	0	0
AQP2	4	816	100	100	100	95	87	77	99	98	98	96	97	99	99	98	99	94	98	78	75	74	87	64	87	72	80	84	84	99	100	86	94	69	58	67	77	98	70	85	47	24
AQP3	6	879	100	100	100	97	87	81	100	98	98	99	99	100	100	100	100	99	99	57	64	70	61	55	43	35	61	68	88	99	100	89	95	81	65	75	93	97	77	81	63	39
AQP4	5	972	100	100	100	100	100	100	100	100	100	100	100	100	100	100	100	100	100	99	97	99	100	99	99	97	99	99	98	100	100	99	99	99	93	96	100	99	98	97	95	86
AQP5	4	798	100	100	100	96	83	81	99	99	100	99	97	100	98	97	99	99	98	90	95	95	88	87	96	80	90	88	83	98	100	83	92	78	46	63	73	93	66	73	53	20
AQP6	4	849	100	100	100	98	92	92	99	99	99	100	99	100	99	100	100	100	100	93	97	95	94	94	95	80	89	96	89	100	100	95	97	78	63	73	92	99	83	92	45	24
AQP7	7	1029	100	100	100	76	75	65	86	86	75	77	78	84	73	75	71	73	73	44	48	38	43	49	46	39	43	48	72	99	98	76	62	54	40	53	85	78	54	53	35	16
AQP8	6	786	100	100	100	100	100	100	100	100	100	100	100	100	100	100	100	100	100	63	66	67	68	60	79	51	51	59	93	100	100	97	98	91	74	82	96	99	91	94	71	40
AQP9	6	888	100	100	100	100	100	100	100	100	100	100	100	100	100	100	100	100	100	99	99	100	100	99	100	99	99	99	96	100	100	98	96	96	87	93	99	99	88	95	92	82
AQPEP	20	2973	100	97	100	93	85	85	97	94	92	94	93	97	97	96	93	96	94	94	97	97	94	91	96	91	93	96	94	99	100	95	97	93	80	87	91	98	87	93	80	70
AQR	35	4458	100	98	0	0	0	0	0	0	0	0	0	0	0	0	0	0	0	99	100	99	99	99	99	99	99	99	97	100	100	99	98	98	90	95	99	99	97	96	94	86
AR	9	2783	100	93	99	88	82	74	88	89	91	93	91	87	87	88	91	91	90	77	76	78	76	76	79	73	77	77	76	96	96	61	58	76	67	61	76	87	45	46	62	48
ARAF	15	1821	100	100	100	99	98	92	100	99	100	100	99	99	99	100	100	100	100	90	90	91	92	86	90	92	89	90	83	100	100	68	79	84	71	68	90	99	47	61	69	45
ARAP1	33	4353	100	100	82	80	77	76	82	80	81	81	79	81	79	80	82	78	80	56	61	59	59	54	60	51	52	52	88	99	100	88	96	80	62	73	87	97	76	88	58	32
ARAP2	32	5115	100	100	100	98	98	99	99	98	97	97	97	99	99	99	99	99	98	99	100	100	100	100	100	99	100	100	98	100	100	99	98	99	93	97	99	99	98	98	95	91
ARAP3	32	4635	100	100	100	95	92	85	97	95	96	97	97	98	96	97	97	98	96	86	86	87	81	83	90	83	86	90	91	100	99	93	97	87	68	80	93	99	85	93	72	39
ARC	1	1191	100	100	100	77	48	46	83	87	84	87	79	83	84	81	79	75	80	50	46	59	54	51	41	57	41	56	76	96	100	81	84	63	34	52	50	90	60	59	45	9
ARCN1	10	1536	100	100	100	99	100	99	100	100	100	100	100	100	100	100	100	100	100	99	99	99	100	99	99	99	99	99	98	100	100	99	99	99	91	95	99	99	97	95	93	85
AREG	10	1518	50	46	50	0	0	0	0	0	0	0	0	0	0	0	0	0	0	0	0	0	0	0	0	0	0	0	2	2	9	0	0	0	1	0	0	0	0	0	0	0
ARF1	4	546	100	100	100	99	97	97	100	99	100	100	100	99	100	100	100	100	100	76	77	76	78	76	76	75	76	76	91	100	100	93	97	84	74	80	96	98	90	91	62	45
ARF3	4	546	100	100	100	100	100	100	100	100	100	100	100	100	100	100	100	100	100	99	100	100	100	100	99	100	100	99	96	100	100	97	99	92	90	93	99	99	96	96	83	84
ARF4	6	543	100	100	100	99	99	100	100	100	100	99	100	100	100	100	100	100	100	99	99	99	100	99	99	100	99	99	95	100	100	99	99	90	83	91	99	99	96	95	83	74
ARF5	6	543	100	100	100	87	87	86	87	87	87	87	87	87	91	87	87	87	87	81	85	83	82	85	81	81	68	84	87	100	100	91	88	79	66	80	89	98	84	81	71	54
ARF6	1	528	100	100	100	99	100	99	100	100	100	100	100	100	99	99	99	100	99	97	99	93	96	100	99	92	99	99	83	100	100	92	93	73	42	74	95	99	89	88	67	9
ARFGAP1	13	1251	100	100	100	98	97	89	98	99	99	99	97	99	99	99	98	97	99	80	83	81	80	76	82	75	79	82	89	100	100	92	97	81	64	75	93	98	83	90	57	28
ARFGAP2	16	1566	100	95	100	99	99	99	100	100	99	99	100	100	100	100	100	100	100	82	88	82	83	81	82	85	75	84	95	100	100	97	96	95	80	89	99	99	92	93	90	58
ARFGAP3	16	1551	100	95	100	99	95	95	100	99	100	100	99	100	100	100	100	100	100	95	95	95	95	95	95	94	95	95	96	99	100	98	97	97	87	92	96	98	95	92	91	78
ARFGEF1	39	5550	100	98	100	98	98	99	99	99	98	96	97	99	99	99	99	99	98	99	99	100	99	100	100	99	99	99	97	100	100	99	97	97	90	95	99	98	97	95	93	86
ARFGEF2	39	5358	100	98	100	99	99	98	100	99	99	99	99	100	100	99	99	99	99	97	97	96	96	97	97	96	96	97	98	99	100	99	99	98	92	95	98	99	97	97	93	85
ARFIP1	8	1122	100	100	100	99	99	99	100	100	96	99	99	100	98	100	99	100	100	99	100	99	100	99	99	99	100	99	98	100	100	99	97	98	92	96	99	98	98	95	95	90
ARFIP2	7	1026	100	100	100	100	100	100	100	100	100	100	100	100	100	100	100	100	100	99	100	99	99	98	99	97	99	98	96	100	100	99	99	97	83	92	99	98	96	97	91	73
ARFRP1	7	610	99	100	99	99	98	98	100	100	100	100	100	100	100	100	100	100	100	82	85	82	82	80	83	82	80	78	89	100	100	95	99	87	54	77	91	98	84	91	72	21
ARG1	8	969	100	100	100	99	99	100	100	100	99	100	100	100	100	100	100	100	100	100	100	100	100	100	100	100	100	100	98	100	100	99	98	98	91	95	99	99	97	97	93	87
ARG2	8	1065	100	93	100	98	89	89	99	98	99	99	99	100	100	100	100	100	100	96	94	96	92	96	99	96	95	98	96	100	100	99	98	93	87	93	98	99	96	97	89	80
ARGFX	4	948	100	87	87	86	86	85	86	85	84	87	87	87	84	87	87	87	87	87	87	87	87	87	87	87	87	87	89	100	100	92	91	81	71	85	98	99	91	87	74	64
ARGLU1	4	822	100	94	0	0	0	0	0	0	0	0	0	0	0	0	0	0	0	96	92	97	98	95	97	95	97	96	83	99	99	93	83	73	54	70	78	95	84	61	56	47
ARHGAP1	12	1320	100	100	100	99	96	94	100	99	100	100	99	99	100	99	99	99	99	70	75	71	75	69	70	65	62	73	92	100	100	95	98	88	71	85	96	99	89	95	81	46
ARHGAP10	23	2361	100	100	100	97	98	93	99	99	95	95	96	99	95	100	95	99	95	99	99	99	99	99	99	99	99	99	96	100	100	99	97	96	86	93	99	98	98	94	88	78
ARHGAP11A	12	3095	99	100	99	81	80	78	85	80	75	78	79	84	80	85	82	84	83	85	86	84	85	83	86	84	85	86	80	87	90	79	77	76	70	70	78	73	71	68	66	64
ARHGAP11B	6	804	100	100	100	52	47	43	55	52	50	50	54	55	55	55	54	55	54	48	50	43	51	50	43	47	49	52	46	77	73	41	28	32	23	16	34	23	14	9	11	4
ARHGAP12	18	2541	100	100	100	99	100	99	99	100	99	99	98	99	98	100	99	99	99	99	100	100	100	99	100	99	99	100	98	100	100	99	98	98	94	96	99	98	98	97	94	90
ARHGAP15	13	1428	100	100	100	99	100	99	100	99	99	99	99	100	100	100	99	100	100	99	100	99	99	99	99	99	96	100	98	100	100	99	98	97	93	96	99	99	98	96	94	88
ARHGAP17	20	2646	100	99	100	96	88	88	97	97	98	97	97	97	99	97	97	99	97	85	93	81	92	89	84	80	80	84	93	99	100	94	97	91	80	85	94	97	87	93	78	63
ARHGAP18	15	1992	100	100	100	99	100	99	100	100	100	99	100	100	99	100	99	100	100	100	100	100	100	100	100	100	100	100	97	100	100	98	99	96	91	94	100	98	95	96	90	86
ARHGAP19	12	1485	100	100	100	99	100	100	100	100	100	100	99	100	100	100	100	100	100	99	100	100	100	99	100	100	100	100	98	100	100	100	99	95	93	95	99	99	98	98	91	88
ARHGAP20	15	3576	100	98	100	96	95	95	98	97	95	95	96	99	97	98	96	96	96	97	97	97	97	97	97	97	97	97	97	99	100	99	98	97	91	94	97	99	96	95	93	85
ARHGAP21	25	5877	0	100	100	79	77	77	80	78	80	79	76	81	77	81	78	80	78	83	82	83	83	83	82	83	82	83	72	96	99	62	65	60	49	51	77	66	48	50	36	28
ARHGAP22	10	2097	100	100	100	88	79	75	91	91	91	90	89	93	89	91	88	90	90	54	57	54	56	51	50	54	54	55	84	93	99	89	94	74	55	68	77	96	75	78	54	28
ARHGAP23	21	4194	0	0	0	0	0	0	0	0	0	0	0	0	0	0	0	0	0	0	0	0	0	0	0	0	0	0	54	86	91	52	46	34	18	35	44	66	33	40	19	9
ARHGAP24	10	2359	100	100	100	99	99	99	98	99	100	100	100	100	100	100	100	99	100	99	100	100	99	99	99	99	100	100	98	100	100	99	99	97	92	95	99	99	96	97	92	87
ARHGAP25	11	1981	97	98	97	99	100	100	100	100	99	100	99	99	99	100	100	100	100	99	100	99	99	99	99	99	99	100	97	100	100	99	99	97	88	94	99	100	96	98	90	78
ARHGAP26	23	2445	100	100	100	99	97	98	100	99	99	99	99	100	100	100	100	99	100	98	99	97	99	98	97	98	96	99	97	100	99	99	99	96	88	94	99	98	97	97	91	82
ARHGAP27	16	1647	100	100	100	86	74	67	87	84	86	93	90	91	96	86	88	84	88	63	61	66	63	59	65	59	62	67	86	100	100	94	96	80	49	71	86	98	85	86	53	17
ARHGAP28	17	1852	100	96	100	99	99	98	100	99	99	100	99	100	99	99	99	100	99	99	100	99	99	99	100	100	100	100	98	100	100	99	98	98	93	95	99	99	97	95	94	84
ARHGAP29	22	3786	100	100	100	99	99	99	100	99	99	95	99	100	99	100	99	99	99	99	100	100	100	100	99	99	100	100	98	100	100	99	97	99	93	96	99	99	98	96	95	88
ARHGAP30	12	3306	100	98	100	99	99	99	99	99	100	100	99	99	99	99	100	99	100	96	97	97	94	98	95	94	97	96	95	100	100	98	99	95	80	90	99	99	93	97	90	64
ARHGAP31	12	4335	100	100	0	0	0	0	0	0	0	0	0	0	0	0	0	0	0	98	99	97	97	99	98	98	99	98	96	100	100	98	99	94	87	93	99	99	96	97	90	74
ARHGAP32	22	6264	83	83	83	83	83	83	83	83	83	83	83	82	83	83	82	83	83	82	83	81	83	82	83	81	82	83	98	100	100	99	99	97	91	95	99	99	96	98	93	83
ARHGAP33	21	3864	87	88	87	68	43	43	72	62	76	69	77	76	78	65	75	75	77	57	63	54	61	54	52	54	58	58	82	99	100	86	93	71	44	64	78	94	71	80	48	12
ARHGAP36	11	1644	100	100	100	99	99	96	100	100	100	100	100	99	99	100	100	100	100	96	95	98	96	96	94	96	96	96	90	100	100	83	84	93	83	81	96	98	69	74	85	66
ARHGAP39	11	3345	100	100	100	88	64	59	94	96	95	96	89	95	90	96	91	91	89	49	56	56	47	44	54	38	45	52	79	99	99	82	90	67	36	59	71	93	64	75	42	11
ARHGAP4	23	2961	95	95	95	71	51	32	77	73	80	81	84	68	61	77	83	81	79	44	39	46	46	43	53	32	42	50	73	99	99	49	70	72	51	50	74	94	29	43	36	23
ARHGAP40	15	2025	0	0	0	0	0	0	0	0	0	0	0	0	0	0	0	0	0	0	0	0	0	0	0	0	0	0	93	100	100	96	98	88	74	86	96	99	92	93	78	58
ARHGAP42	24	2625	0	0	0	0	0	0	0	0	0	0	0	0	0	0	0	0	0	0	0	0	0	0	0	0	0	0	94	99	100	95	95	92	79	88	97	98	91	89	84	68
ARHGAP5	6	4509	100	98	100	97	98	96	99	98	95	92	93	99	97	99	97	96	97	99	99	99	99	99	99	99	99	99	90	99	99	92	88	88	74	83	98	95	86	85	73	64
ARHGAP6	13	3047	100	100	100	83	72	64	86	84	85	88	87	76	84	84	88	91	91	75	76	71	78	73	77	71	75	79	82	99	99	66	77	81	72	67	83	96	47	58	64	55
ARHGAP8	12	1395	100	93	93	93	92	92	92	93	93	93	93	93	93	93	93	93	93	74	78	72	79	75	72	67	72	74	91	99	100	94	97	88	70	80	94	98	83	89	71	43
ARHGAP9	17	2196	100	100	100	89	84	78	93	93	89	98	90	94	87	86	89	85	87	78	79	81	80	78	81	71	78	76	91	99	99	91	97	86	72	80	89	99	83	90	69	53
ARHGDIA	5	615	100	100	100	93	86	82	98	93	99	98	88	98	89	89	99	95	87	94	84	93	98	93	97	94	93	97	47	99	99	28	33	20	5	74	90	98	87	83	63	24
ARHGDIB	5	606	100	100	100	100	100	100	100	100	100	100	100	100	100	100	100	100	100	100	100	100	100	100	100	100	100	100	97	100	100	99	100	92	89	95	100	100	98	97	93	84
ARHGDIG	6	678	100	100	100	71	46	45	72	57	77	77	78	77	78	72	78	79	85	50	47	63	46	50	41	52	43	55	71	98	98	73	77	64	19	47	60	79	43	65	32	2
ARHGEF1	28	2784	100	100	100	96	88	82	99	98	99	99	98	99	98	97	99	96	99	63	66	68	68	67	61	49	61	67	88	100	100	89	96	83	60	72	88	97	76	88	58	22
ARHGEF10	28	4035	100	99	100	99	96	95	99	99	99	99	99	99	99	99	99	99	99	93	95	92	93	93	94	91	93	92	94	100	100	96	97	89	81	87	95	99	91	92	76	68
ARHGEF10L	28	3840	100	99	100	96	88	77	99	99	99	99	97	99	99	99	99	99	99	62	62	64	60	63	66	56	59	63	89	99	99	93	97	83	64	76	90	98	85	89	65	27
ARHGEF11	41	4689	100	100	100	99	97	97	100	99	99	99	99	99	99	99	99	99	100	95	97	98	95	92	94	92	93	96	95	100	100	97	99	92	81	89	99	99	93	96	85	64
ARHGEF12	41	4635	100	100	0	0	0	0	0	0	0	0	0	0	0	0	0	0	0	99	100	100	100	99	100	100	99	99	98	100	100	99	99	99	93	96	99	99	98	97	95	87
ARHGEF15	15	2526	100	100	100	96	90	80	99	94	99	98	98	96	99	98	98	96	98	87	88	86	91	85	93	86	84	81	88	100	100	93	97	80	60	76	92	97	86	91	64	26
ARHGEF16	14	2130	0	59	59	58	54	54	59	59	59	59	59	59	59	59	59	59	59	44	46	46	43	43	42	44	46	45	86	100	100	89	95	78	55	69	78	96	79	80	58	21
ARHGEF17	21	6192	100	100	100	86	79	74	89	87	86	88	87	87	87	89	89	86	86	73	72	77	73	73	75	68	71	77	86	96	99	90	94	77	60	72	83	96	77	86	56	36
ARHGEF18	19	3522	86	87	86	76	68	63	77	81	79	75	74	79	78	77	81	79	80	56	61	55	61	54	58	52	55	56	85	97	99	88	91	76	57	68	78	93	75	77	55	28
ARHGEF19	15	2409	100	98	100	86	78	73	91	87	88	88	88	95	88	88	87	87	86	49	60	54	49	55	44	43	45	47	87	99	99	91	96	78	57	70	83	97	77	82	58	24
ARHGEF2	22	2961	97	97	97	92	86	82	93	93	95	94	91	94	93	93	95	95	93	75	77	78	74	72	79	72	76	75	92	100	100	95	98	88	75	81	91	99	90	92	72	41
ARHGEF3	14	1887	83	83	83	82	83	83	83	83	83	81	83	83	82	82	83	81	80	78	78	78	78	78	78	78	78	78	97	100	100	98	99	96	89	93	99	99	97	98	91	77
ARHGEF33	16	2613	0	0	0	0	0	0	0	0	0	0	0	0	0	0	0	0	0	0	0	0	0	0	0	0	0	0	86	96	98	84	87	81	70	75	80	91	77	78	69	58
ARHGEF35	1	1455	100	99	100	3	0	0	6	0	0	0	0	9	5	7	6	8	8	8	9	9	9	7	9	0	10	10	22	52	60	8	4	4	5	3	2	6	7	1	0	0
ARHGEF37	12	2028	100	100	0	0	0	0	0	0	0	0	0	0	0	0	0	0	0	93	99	90	95	88	97	87	91	94	95	100	100	98	99	92	82	88	98	99	93	96	83	61
ARHGEF38	4	660	100	100	100	100	100	100	100	100	100	100	100	100	100	100	100	100	100	100	100	100	100	100	100	100	100	100	98	100	100	99	100	98	94	96	100	100	97	99	93	87
ARHGEF4	12	2165	100	100	95	99	96	93	100	99	99	99	99	100	99	99	99	99	99	74	81	81	73	73	79	69	62	77	90	100	100	93	97	87	65	80	94	99	84	90	75	40
ARHGEF5	14	4794	100	100	100	5	5	5	5	5	5	5	5	5	5	5	5	5	5	5	5	5	5	5	5	5	5	5	9	12	14	9	9	7	6	5	8	5	5	5	4	4
ARHGEF6	22	2331	100	100	100	99	100	99	100	100	100	100	100	99	100	100	100	100	100	100	100	100	100	100	100	100	100	100	95	100	100	91	88	99	96	92	99	99	87	82	96	91
ARHGEF7	23	2690	97	97	97	95	87	87	97	95	93	94	96	97	97	97	97	97	97	86	87	90	86	87	88	82	81	87	92	99	99	92	92	92	78	85	94	92	86	88	80	67
ARHGEF9	11	1581	98	98	98	98	97	97	98	98	98	98	98	98	98	98	98	98	98	97	97	98	96	97	97	97	97	97	91	100	100	77	83	95	90	86	98	99	69	80	89	80
ARID1A	20	6858	100	93	100	83	82	82	83	83	83	83	83	84	82	83	82	83	82	82	82	82	82	82	82	82	82	82	85	96	97	85	88	79	67	76	82	90	78	80	70	53
ARID1B	21	6735	99	84	99	80	78	78	81	79	79	79	80	82	80	81	79	80	80	77	78	78	78	77	78	76	77	78	41	89	93	20	16	15	11	72	78	83	74	77	65	54
ARID2	21	5508	100	98	100	98	98	98	98	99	98	99	98	99	98	99	98	99	98	99	99	99	98	98	98	99	99	99	97	99	100	99	98	98	91	95	98	99	98	95	93	86
ARID3A	8	1782	100	85	100	70	52	45	73	70	75	73	77	72	73	73	77	76	74	53	51	54	55	53	57	44	52	56	78	97	98	81	83	60	49	53	64	88	55	62	36	15
ARID3B	8	1683	100	91	100	81	78	65	80	80	87	88	81	79	84	79	83	82	82	64	71	71	73	65	57	53	56	68	72	99	99	56	80	57	38	47	79	77	37	53	23	13
ARID3C	7	1239	100	93	100	94	74	68	98	98	99	98	97	98	97	98	98	98	98	68	78	78	70	73	66	72	50	61	85	99	100	78	95	76	63	69	86	97	59	88	56	29
ARID4A	23	3774	100	100	100	95	93	94	97	97	94	94	94	96	96	97	95	96	96	99	99	100	100	99	100	99	100	100	98	100	100	99	98	99	93	96	99	99	98	97	96	88
ARID4B	23	3939	100	96	100	99	99	99	99	99	99	98	99	99	99	99	99	100	99	99	100	100	100	100	100	100	99	100	98	100	100	99	99	99	93	96	99	99	97	96	95	89
ARID5A	7	1785	100	97	100	84	78	74	83	89	85	87	82	89	82	87	85	89	87	58	62	50	61	43	67	48	59	75	87	99	99	89	98	75	62	71	88	97	76	87	50	26
ARID5B	10	3567	100	100	100	99	99	99	99	100	99	99	98	100	99	99	99	100	99	99	99	99	99	99	99	99	99	99	96	99	100	99	98	95	85	92	99	99	95	95	89	72
ARIH1	14	1674	100	91	100	94	79	77	97	94	96	96	98	97	99	97	96	98	99	78	78	77	83	77	77	77	77	78	88	95	98	91	85	86	74	80	81	90	85	81	76	69
ARIH2	14	1482	100	92	100	99	99	99	100	100	100	100	100	100	100	100	100	100	100	96	99	99	99	96	86	91	98	96	97	100	100	98	98	97	89	92	99	97	96	95	89	74
ARL1	6	546	0	0	0	0	0	0	0	0	0	0	0	0	0	0	0	0	0	0	0	0	0	0	0	0	0	0	98	100	100	98	97	99	92	96	99	99	96	96	96	87
ARL10	4	735	100	100	100	78	72	73	85	78	75	75	77	93	77	81	81	75	75	63	71	70	70	57	50	65	58	60	76	92	99	77	86	63	37	57	69	91	57	72	40	17
ARL11	1	591	100	100	100	97	94	92	99	100	99	99	97	96	95	99	97	95	99	83	76	83	84	88	86	86	79	83	92	100	100	94	98	86	76	87	97	99	90	93	76	67
ARL13A	8	900	0	0	0	0	0	0	0	0	0	0	0	0	0	0	0	0	0	0	0	0	0	0	0	0	0	0	94	100	100	89	83	99	95	90	99	99	85	70	96	90
ARL13B	10	1287	100	100	100	98	99	98	99	95	93	91	97	100	100	100	99	99	99	99	100	99	99	100	99	99	99	99	95	100	100	97	97	95	84	92	98	98	92	95	88	80
ARL14	1	579	100	100	100	99	100	99	100	100	100	100	100	100	100	100	100	100	100	99	100	100	99	100	100	100	100	100	99	100	100	99	100	98	98	95	100	99	95	99	92	88
ARL15	5	615	0	0	0	0	0	0	0	0	0	0	0	0	0	0	0	0	0	0	0	0	0	0	0	0	0	0	97	100	100	99	97	96	92	93	99	99	97	95	93	78
ARL16	5	594	0	0	0	0	0	0	0	0	0	0	0	0	0	0	0	0	0	0	0	0	0	0	0	0	0	0	83	100	100	90	92	82	36	66	81	94	77	73	48	23
ARL17A	4	653	0	0	0	0	0	0	0	0	0	0	0	0	0	0	0	0	0	0	0	0	0	0	0	0	0	0	0	0	1	0	0	0	0	0	0	0	0	0	0	0
ARL17B	7	1187	55	55	0	0	0	0	0	0	0	0	0	0	0	0	0	0	0	0	0	0	0	0	0	0	0	0	0	0	0	0	0	0	0	0	0	0	0	0	0	0
ARL2	5	555	100	100	100	99	98	99	100	100	100	100	100	100	100	100	100	100	100	77	84	72	78	79	83	65	81	70	88	99	100	93	98	79	60	75	91	99	81	88	60	33
ARL2BP	6	492	100	100	100	98	92	92	99	100	100	100	100	100	99	100	100	100	99	92	92	92	92	92	92	92	92	92	95	100	100	99	97	97	80	90	98	97	94	90	92	71
ARL3	6	549	100	100	100	99	98	98	99	99	100	100	99	100	100	100	99	100	100	99	99	99	99	99	99	98	99	99	97	100	100	99	97	98	91	93	99	98	97	96	91	75
ARL4A	1	603	100	100	100	41	14	51	53	26	22	29	42	47	54	38	47	50	59	65	66	64	64	67	66	66	62	63	50	99	99	36	24	24	16	25	63	28	28	13	17	2
ARL4C	1	579	100	100	0	0	0	0	0	0	0	0	0	0	0	0	0	0	0	86	92	89	90	91	94	78	60	94	87	100	100	94	95	72	60	68	88	96	81	86	41	18
ARL4D	1	606	100	100	100	98	98	90	98	99	100	98	98	99	97	98	99	98	99	79	79	98	84	83	74	70	72	73	90	100	100	97	98	74	69	77	93	96	90	91	49	43
ARL5A	6	540	100	100	100	98	91	99	100	100	97	99	99	100	99	100	99	97	100	99	99	100	100	99	99	99	99	99	94	100	100	96	97	92	79	83	93	99	85	88	74	60
ARL5B	6	540	100	100	100	99	99	99	100	100	100	100	100	100	100	100	100	100	100	94	99	92	97	99	91	91	91	91	97	100	100	97	99	97	92	93	95	99	94	96	89	87
ARL5C	6	539	0	0	0	0	0	0	0	0	0	0	0	0	0	0	0	0	0	0	0	0	0	0	0	0	0	0	96	100	100	99	99	95	81	89	99	100	93	95	89	57
ARL6	7	561	100	100	100	98	100	99	100	99	97	89	100	100	100	100	100	100	100	100	100	100	100	100	100	100	100	100	97	100	100	100	97	99	89	95	100	98	95	97	96	86
ARL6IP1	6	612	100	100	100	99	99	98	100	99	95	100	99	100	100	100	100	100	100	97	94	99	99	99	94	94	99	96	95	100	100	97	95	93	85	87	97	97	87	92	78	71
ARL6IP4	6	1131	100	81	96	76	63	61	86	82	72	76	73	83	82	84	79	74	74	28	26	40	34	32	29	25	25	17	82	94	99	85	90	65	57	65	62	94	75	74	56	31
ARL6IP5	3	567	100	100	100	100	100	100	100	100	100	100	100	100	100	100	100	100	100	99	100	100	100	100	99	100	99	99	92	100	100	94	95	87	78	87	97	99	86	93	77	71
ARL6IP6	4	681	100	100	100	83	48	41	93	96	80	85	89	98	85	95	93	95	86	83	84	86	76	80	88	72	82	93	87	100	100	83	94	83	64	74	83	97	70	80	67	46
ARL8A	7	561	100	100	100	96	78	78	100	97	99	99	100	100	100	100	100	100	100	99	100	100	99	99	99	99	98	99	87	100	100	97	78	86	60	75	97	77	88	73	74	43
ARL8B	7	561	100	100	100	98	96	91	100	98	100	99	99	100	100	100	100	100	100	96	98	98	99	97	98	98	94	90	91	100	100	95	95	90	70	87	98	97	94	93	72	67
ARL9	3	372	0	0	0	0	0	0	0	0	0	0	0	0	0	0	0	0	0	0	0	0	0	0	0	0	0	0	98	100	100	98	99	97	92	96	100	100	97	97	90	93
ARMC1	6	849	100	100	100	100	100	100	100	100	100	100	100	100	100	100	100	100	100	100	100	100	100	100	100	100	100	100	98	100	100	100	99	98	91	95	100	99	98	97	93	86
ARMC10	7	1032	100	93	100	63	61	61	71	61	61	61	61	74	61	68	61	61	61	63	66	61	57	66	68	52	70	63	75	93	97	70	75	64	52	54	67	72	53	56	46	29
ARMC2	17	2604	0	0	99	99	99	99	100	99	99	98	99	100	99	99	99	99	99	0	0	0	0	0	0	0	0	0	97	100	100	98	98	97	90	94	99	99	96	97	92	82
ARMC3	18	2619	100	98	100	99	99	98	99	99	99	98	100	100	99	100	99	99	100	99	99	99	99	99	99	99	99	99	98	100	100	99	98	98	92	95	99	99	98	97	93	86
ARMC4	19	3135	100	100	100	94	95	94	95	94	92	94	93	92	93	95	94	92	94	94	93	94	94	94	94	93	94	94	90	95	98	91	86	86	81	86	94	94	86	83	81	77
ARMC5	6	3122	69	66	0	0	0	0	0	0	0	0	0	0	0	0	0	0	0	40	39	43	42	38	48	32	35	42	82	99	99	86	93	66	49	63	75	96	69	79	39	20
ARMC6	7	1431	100	100	100	99	98	99	100	100	100	100	99	100	100	100	100	100	99	91	93	93	95	92	87	87	87	95	92	100	100	97	99	85	73	83	97	99	91	93	74	45
ARMC7	3	597	100	100	100	95	78	77	98	98	99	100	94	98	99	99	100	99	97	88	88	89	94	90	87	82	89	83	86	100	100	94	96	76	52	69	84	98	82	88	45	15
ARMC8	22	2046	56	56	56	56	56	56	56	56	56	56	56	56	56	56	56	56	56	56	56	56	56	56	56	56	56	56	98	100	100	99	99	99	93	96	100	99	97	96	95	86
ARMC9	20	1998	100	97	100	99	99	99	100	99	99	99	99	100	99	99	99	100	100	99	99	100	99	99	99	99	98	98	97	100	100	99	99	97	90	93	99	99	95	97	89	81
ARMCX1	1	1362	100	100	100	94	98	89	99	96	92	94	92	92	89	99	92	95	95	97	99	99	94	97	99	96	96	98	90	100	100	78	84	95	84	83	98	99	66	72	89	77
ARMCX2	1	1899	100	94	100	95	88	68	96	95	99	99	99	94	98	96	99	99	99	96	94	97	97	96	98	95	95	96	86	100	100	76	75	89	77	74	94	97	63	58	78	56
ARMCX3	1	1140	100	91	100	92	87	77	99	97	92	88	95	77	88	100	97	98	99	100	100	100	100	100	100	100	100	100	92	100	100	81	84	96	90	88	100	99	74	80	94	82
ARMCX5	1	1677	100	100	100	92	95	80	99	94	95	88	88	88	85	97	93	97	96	99	100	100	100	99	100	100	100	100	94	100	100	87	84	99	97	93	100	99	88	83	96	90
ARMCX6	1	903	100	92	100	47	47	44	47	46	49	48	46	43	47	48	48	48	48	48	48	47	49	47	48	47	47	47	49	78	87	25	35	40	29	28	43	43	15	24	35	10
ARMS2	2	324	0	0	0	0	0	0	0	0	0	0	0	0	0	0	0	0	0	0	0	0	0	0	0	0	0	0	96	100	100	100	99	93	88	94	98	100	96	96	89	83
ARNT	22	2370	100	100	100	98	98	98	98	98	98	99	98	98	98	98	98	98	98	97	98	98	98	95	98	98	97	97	96	100	100	98	98	96	88	92	98	98	93	95	89	78
ARNT2	19	2154	100	100	100	98	98	98	98	98	98	98	98	98	98	98	98	98	98	97	96	98	98	97	96	97	97	98	96	99	100	97	98	94	86	91	97	98	94	95	88	73
ARNTL	17	1889	99	96	99	99	99	99	99	99	99	99	99	99	99	99	99	99	99	94	94	94	94	94	94	93	93	94	98	100	100	99	98	99	93	95	100	99	98	96	94	86
ARNTL2	17	1911	100	100	100	98	98	98	99	98	98	98	98	99	99	99	98	99	98	98	98	98	98	98	98	98	98	98	97	100	99	99	97	97	92	95	98	97	96	96	93	88
ARPC1A	9	1113	100	100	100	100	100	100	100	100	100	100	100	100	100	100	100	100	100	96	99	94	99	93	94	96	98	95	92	100	99	97	93	91	72	83	98	97	91	83	78	48
ARPC1B	9	1119	100	100	100	88	81	81	93	88	81	84	81	96	98	96	97	93	81	63	66	60	69	71	59	56	58	65	87	100	100	89	95	80	58	72	84	97	78	87	63	23
ARPC2	10	903	100	98	100	97	91	91	98	93	99	99	99	99	99	98	99	96	99	97	98	98	97	98	98	94	95	99	95	99	100	99	98	93	84	92	93	98	97	96	87	80
ARPC3	7	537	100	100	100	99	99	99	100	96	93	100	99	100	100	100	99	100	99	99	99	100	100	100	100	100	100	100	91	99	100	95	90	87	75	76	94	94	75	79	67	48
ARPC4	6	507	100	100	0	0	0	0	0	0	0	0	0	0	0	0	0	0	0	99	99	99	99	99	99	99	99	99	98	100	100	99	99	98	90	96	99	100	98	97	95	88
ARPC5	4	456	100	100	100	99	96	94	100	100	99	99	100	100	100	100	100	100	100	96	99	98	96	99	99	93	93	94	93	100	100	93	98	88	80	85	95	98	88	95	72	61
ARPC5L	4	462	100	84	100	74	67	67	88	67	67	67	67	67	92	91	67	67	82	67	67	67	67	67	67	67	67	67	85	98	98	85	91	75	61	69	70	82	74	73	65	48
ARPM1	2	1119	100	100	100	90	82	82	86	82	96	95	86	95	98	89	96	94	92	93	96	88	93	94	96	87	97	94	92	99	99	95	93	85	77	84	85	96	88	85	79	68
ARPP19	3	339	100	100	100	92	86	86	96	86	89	95	86	99	99	86	92	99	97	88	89	86	86	86	93	86	86	92	93	99	100	95	97	90	74	83	87	97	90	92	76	58
ARPP21	19	2448	100	100	99	99	98	98	99	99	94	99	99	99	99	99	99	99	99	98	99	99	99	99	99	99	97	99	95	100	100	97	97	92	86	90	97	99	92	94	84	76
ARR3	16	1167	100	100	100	99	99	97	100	100	100	100	100	100	100	100	100	100	100	92	91	92	91	92	96	92	91	91	91	100	100	83	87	95	81	86	99	99	76	80	93	69
ARRB1	16	1257	98	98	98	96	96	96	96	96	96	96	96	98	96	96	96	96	96	84	89	89	86	82	77	76	87	85	93	99	100	98	97	91	72	82	94	97	88	92	81	37
ARRB2	15	1230	100	100	100	92	91	90	91	92	92	92	92	92	92	92	93	92	92	81	85	79	83	82	82	78	84	78	90	99	100	91	97	89	63	77	87	96	86	88	77	30
ARRDC1	8	1302	100	100	100	85	68	71	89	89	90	86	87	98	83	89	88	86	86	74	78	79	80	76	78	68	66	65	83	97	99	88	87	76	52	66	79	93	79	80	51	17
ARRDC2	9	1483	100	98	100	69	44	45	70	69	81	81	65	73	76	70	74	74	76	62	64	66	60	57	73	58	64	54	76	91	96	76	81	62	49	55	62	83	57	71	36	21
ARRDC3	8	1245	100	100	100	98	97	99	100	99	97	96	96	100	100	100	96	100	99	99	100	100	100	100	100	100	100	99	97	100	100	98	97	98	92	95	99	99	97	94	94	88
ARRDC4	8	1257	100	100	100	86	75	75	88	90	83	83	89	91	92	90	88	89	89	75	75	75	75	75	75	75	75	75	86	96	98	86	87	79	68	75	75	93	74	73	72	63
ARRDC5	3	1029	0	0	0	0	0	0	0	0	0	0	0	0	0	0	0	0	0	0	0	0	0	0	0	0	0	0	95	100	100	98	99	95	82	90	99	99	95	96	86	65
ARSA	8	1524	100	100	100	84	63	54	94	91	83	87	84	91	93	91	91	83	87	39	34	51	37	43	45	24	35	41	85	100	100	91	95	72	52	70	85	98	80	86	52	17
ARSB	9	1631	100	97	98	79	79	79	79	79	79	79	78	87	79	80	79	79	79	80	80	80	80	80	80	80	80	80	88	97	98	91	86	80	75	77	81	85	79	78	72	65
ARSD	11	1931	100	97	100	94	90	78	97	96	97	97	96	92	94	97	97	97	97	87	88	83	88	85	88	86	89	89	85	99	100	69	78	87	75	69	93	95	53	55	67	48
ARSE	10	1770	100	100	100	99	99	97	100	100	100	100	100	99	99	100	100	100	100	99	99	99	99	99	99	99	98	99	86	100	100	64	73	94	88	70	94	94	48	56	71	60
ARSF	10	1773	100	100	100	99	99	96	100	100	100	100	100	100	100	100	100	100	100	99	99	100	99	99	100	98	99	99	90	100	100	76	82	96	87	82	99	99	63	67	86	78
ARSG	11	1578	100	100	100	99	99	99	100	100	100	100	100	100	100	100	100	100	100	93	94	93	93	93	93	93	93	94	96	100	100	98	99	94	83	90	99	99	95	96	84	66
ARSH	9	1689	100	100	100	99	99	92	100	100	100	100	100	99	100	100	100	100	100	99	100	100	100	100	100	99	100	99	89	100	100	77	76	97	85	82	98	98	65	64	90	75
ARSI	2	1710	100	100	100	93	84	75	95	95	97	98	94	95	94	94	95	95	96	83	88	81	83	89	85	79	80	76	89	99	100	92	96	85	62	77	90	97	83	90	67	32
ARSJ	2	1800	100	95	0	0	0	0	0	0	0	0	0	0	0	0	0	0	0	99	100	100	99	99	100	100	99	99	97	100	100	98	99	95	92	94	99	99	93	98	90	85
ARSK	8	1611	100	100	100	99	98	97	100	99	99	99	99	100	99	100	99	100	99	92	92	92	92	92	92	92	92	95	97	100	100	97	97	95	91	92	96	98	93	95	87	85
ART1	4	984	100	99	100	96	93	81	99	99	100	100	95	96	99	91	97	98	98	87	93	86	85	87	97	78	83	90	89	99	100	94	97	82	64	77	86	98	85	91	68	36
ART3	11	1170	97	97	97	95	92	94	97	96	94	94	94	97	93	97	94	96	95	97	97	97	97	97	97	97	97	97	99	100	100	99	99	99	95	97	100	98	97	97	95	92
ART4	3	945	100	100	100	95	96	97	100	95	93	90	96	97	97	100	92	92	96	99	99	99	99	99	99	99	99	99	98	99	100	100	98	98	95	96	100	99	98	97	93	88
ART5	4	876	100	100	100	96	93	93	95	99	99	99	96	98	97	95	96	96	95	78	82	85	76	69	76	71	80	84	90	99	100	91	98	85	69	77	89	97	79	88	66	40
ARTN	3	774	88	84	88	17	7	7	11	24	12	10	16	30	17	31	16	17	22	28	32	15	30	36	33	26	24	28	53	75	82	57	50	35	18	32	32	61	33	36	26	4
ARV1	5	816	100	100	100	99	98	95	100	100	100	99	99	100	100	100	100	100	100	91	89	90	96	88	93	90	92	90	94	100	100	95	97	87	85	89	96	98	89	94	77	82
ARVCF	17	2889	100	100	100	85	68	67	89	89	91	87	85	89	87	87	92	87	85	50	62	53	51	50	49	42	43	53	85	99	100	86	96	72	55	67	82	96	71	84	48	23
ARX	5	1689	100	74	100	40	27	12	41	43	46	46	44	37	41	46	49	45	49	17	28	12	16	10	25	13	13	16	47	81	83	26	29	41	23	24	39	70	4	9	21	3
AS3MT	11	1128	99	100	0	0	0	0	0	0	0	0	0	0	0	0	0	0	0	98	99	99	98	99	99	96	99	96	97	99	100	98	97	96	89	91	98	97	93	94	90	75
ASAH1	16	1335	98	98	98	91	86	86	88	92	92	91	91	93	92	92	92	92	92	93	93	91	97	91	96	90	90	95	95	99	100	95	98	92	85	89	94	99	89	94	84	73
ASAH2	20	2343	0	98	97	21	21	21	21	21	21	21	21	21	21	21	21	21	21	21	21	21	21	21	21	21	20	22	22	24	25	22	22	21	20	20	21	21	20	21	20	18
ASAH2B	5	498	100	100	100	8	8	8	8	8	8	8	8	8	8	8	8	7	8	0	0	0	4	0	0	0	0	0	5	8	16	8	0	0	0	5	12	4	9	6	3	0
ASAM	7	1122	100	100	100	99	99	99	100	100	100	100	100	100	100	100	100	100	100	98	99	98	97	99	98	96	97	97	98	100	100	99	99	99	91	94	99	100	97	97	91	79
ASAP1	29	3390	100	100	100	99	98	98	100	100	100	99	100	100	100	100	99	99	100	96	96	97	96	95	96	95	95	96	96	99	100	98	97	96	86	91	96	98	95	94	90	75
ASAP2	28	3021	100	100	100	96	92	92	99	98	93	92	92	99	98	98	95	97	98	88	89	88	89	89	87	87	87	87	94	99	99	95	97	93	83	87	92	97	89	93	81	71
ASAP3	25	2735	99	98	99	93	88	87	94	94	94	94	92	95	93	94	93	92	94	76	80	80	73	72	79	67	75	79	90	99	99	92	94	86	72	81	91	95	83	87	75	53
ASB1	5	1008	100	100	100	94	93	92	95	95	95	95	95	95	95	95	95	95	95	88	86	91	87	91	88	89	89	84	91	99	100	93	97	81	75	78	92	98	86	87	62	46
ASB10	6	1675	0	77	77	75	71	68	76	76	76	76	76	77	76	76	75	75	75	13	13	16	14	13	22	17	7	2	86	99	100	89	97	75	57	68	85	99	78	88	44	16
ASB11	8	1090	100	100	100	99	100	98	100	100	100	100	100	100	100	100	100	100	100	99	99	99	99	99	99	99	99	100	90	100	100	81	76	98	86	84	99	98	68	71	92	74
ASB12	2	930	100	100	100	99	100	99	99	99	100	99	99	99	99	99	99	99	99	99	100	99	99	99	99	98	98	99	92	100	100	82	86	95	88	85	99	99	68	79	86	78
ASB13	6	837	100	100	100	93	94	87	94	94	94	94	94	94	94	94	94	94	93	62	61	65	70	54	52	67	67	60	89	99	98	89	94	82	72	78	91	93	78	88	68	48
ASB14	9	1796	50	50	50	50	50	50	50	50	50	50	50	50	50	50	50	50	50	50	50	50	50	50	50	50	50	50	98	100	100	99	99	98	93	96	99	99	97	97	95	88
ASB15	9	1767	100	100	100	99	100	99	100	99	99	100	99	100	100	100	100	100	100	100	100	100	100	100	100	100	100	100	98	100	100	98	98	98	93	96	99	99	97	96	95	90
ASB16	5	1362	100	100	100	75	62	62	76	78	79	78	77	80	79	78	76	76	76	59	57	55	57	61	64	62	53	59	82	99	99	88	91	63	54	67	78	95	73	79	44	35
ASB17	3	888	100	100	100	99	100	99	100	100	100	100	100	100	100	100	100	100	100	100	100	100	100	100	100	100	100	100	99	100	100	100	98	99	98	97	100	99	98	98	96	94
ASB18	6	1401	0	0	0	0	0	0	0	0	0	0	0	0	0	0	0	0	0	0	0	0	0	0	0	0	0	0	67	88	88	67	66	50	42	49	48	65	51	53	38	35
ASB2	8	1764	100	100	100	96	92	87	97	99	99	100	97	96	96	95	96	96	98	68	68	71	78	69	64	59	66	69	87	99	99	87	93	77	63	71	77	95	72	84	57	42
ASB3	9	1557	100	100	100	99	100	99	100	100	99	99	100	100	100	100	100	100	100	99	100	100	100	100	100	99	100	100	98	100	100	99	98	98	94	96	99	99	98	97	94	90
ASB4	5	1353	100	100	100	99	100	99	100	100	100	100	100	100	100	100	100	100	100	99	100	99	99	100	99	99	99	99	96	100	100	99	99	95	84	92	99	99	96	97	89	71
ASB5	7	990	100	100	100	100	100	100	100	100	100	100	100	100	100	100	100	100	100	99	99	100	99	100	100	99	99	100	99	100	100	99	98	99	96	96	99	99	97	95	96	91
ASB6	6	1266	100	100	100	99	98	92	100	100	100	100	100	99	100	100	100	100	100	94	96	98	93	96	97	85	94	95	90	99	100	92	96	87	68	80	95	98	83	87	70	48
ASB7	3	965	100	100	100	99	100	99	99	100	100	100	100	100	99	100	100	100	100	100	100	100	100	100	100	100	100	100	97	100	100	99	99	95	92	95	100	99	98	97	93	83
ASB8	3	867	100	100	100	99	100	99	100	100	100	100	100	100	100	100	100	100	100	100	100	100	100	100	100	100	100	100	98	100	100	99	99	99	91	95	100	99	95	97	96	80
ASB9	7	914	100	100	100	99	100	97	100	100	100	100	100	100	100	100	100	100	100	99	100	100	99	100	99	99	99	100	89	100	100	72	81	97	83	80	99	98	56	67	90	72
ASCC1	9	1074	100	100	100	100	100	100	100	100	100	100	100	100	100	100	100	100	100	100	100	100	100	100	100	100	100	100	99	100	100	100	99	100	98	98	100	99	98	99	97	96
ASCC2	19	2274	100	100	100	100	100	100	100	100	100	100	100	100	100	100	100	100	100	92	93	94	94	90	93	88	90	92	95	100	99	98	98	96	81	89	97	99	94	94	86	65
ASCC3	42	6704	100	98	100	98	98	97	99	98	97	98	96	98	98	98	98	98	98	99	100	100	100	99	100	99	100	100	98	100	100	99	98	98	93	96	99	99	98	96	94	90
ASCL1	1	711	100	88	100	64	58	60	64	70	63	66	63	68	57	68	60	67	64	43	45	35	46	46	45	45	45	40	64	80	94	69	72	41	25	41	45	79	50	46	20	4
ASCL2	1	582	100	100	100	3	0	0	19	0	0	0	0	27	1	3	0	0	0	0	0	0	0	0	0	0	0	0	49	81	92	48	51	16	3	14	0	66	10	9	3	0
ASCL3	1	546	100	100	100	100	100	100	100	100	100	100	100	100	100	100	100	100	100	98	98	98	98	99	98	97	97	96	96	100	100	97	99	97	85	92	99	99	91	97	94	69
ASCL4	1	522	0	100	99	39	30	0	75	67	18	58	15	80	28	65	37	17	21	36	37	36	34	35	39	31	33	45	73	97	99	75	80	60	28	53	78	93	48	64	25	11
ASF1A	3	508	0	0	0	0	0	0	0	0	0	0	0	0	0	0	0	0	0	0	0	0	0	0	0	0	0	0	99	100	100	100	99	99	98	98	100	100	99	97	97	95
ASF1B	4	609	100	100	100	99	97	91	99	100	100	100	100	100	100	100	100	100	100	86	88	90	93	77	86	82	91	80	90	100	100	94	98	85	65	81	87	97	90	87	74	51
ASGR1	8	876	100	100	100	93	70	56	99	95	95	98	99	99	99	99	97	100	99	72	68	82	68	68	73	66	77	70	85	100	100	93	89	73	56	69	84	94	86	82	47	21
ASGR2	8	936	100	100	100	99	94	94	100	100	100	100	100	100	100	100	100	100	100	82	85	84	84	94	78	80	74	76	93	100	100	97	97	93	74	85	97	99	93	89	80	50
ASH1L	27	8895	100	100	100	98	99	98	99	98	99	98	98	98	99	99	98	98	98	99	99	100	99	99	99	99	99	100	99	100	100	99	99	99	96	97	99	99	98	98	95	90
ASH2L	16	1887	100	100	100	98	95	91	99	100	100	96	99	100	99	100	99	99	100	87	87	90	88	86	89	85	87	85	96	100	99	98	97	93	86	90	95	98	93	93	86	77
ASIP	3	399	100	100	100	65	55	55	88	79	55	55	55	93	67	69	55	58	55	59	66	55	63	58	55	55	55	61	86	99	100	83	95	77	61	70	75	94	72	86	59	36
ASL	16	1395	100	100	100	99	96	96	99	99	99	99	99	100	100	99	99	99	98	72	74	66	80	71	76	65	71	73	88	100	100	93	97	81	61	73	95	98	80	88	56	20
ASMT	18	2244	100	46	92	0	0	0	0	0	0	0	0	0	0	0	0	0	0	0	0	0	0	0	0	0	0	0	45	50	48	45	46	45	37	0	0	0	0	0	0	0
ASMTL	26	3732	100	50	0	0	0	0	0	0	0	0	0	0	0	0	0	0	0	0	0	0	0	0	0	0	0	0	44	50	50	45	48	42	32	0	0	0	0	0	0	0
ASNA1	7	1047	100	100	100	99	97	96	99	99	99	100	100	100	100	100	100	100	100	86	84	92	89	85	85	80	90	85	91	100	100	95	95	85	71	81	98	99	86	93	64	45
ASNS	11	1686	100	100	100	99	99	99	99	100	99	99	97	100	100	100	99	99	99	99	100	100	100	99	100	100	100	100	92	99	100	95	90	90	78	86	99	96	88	87	78	69
ASNSD1	3	1932	100	100	100	93	97	97	95	92	93	95	88	91	86	95	91	90	95	100	100	100	100	100	100	100	100	100	98	100	100	99	98	99	94	97	100	99	98	97	95	92
ASPA	6	942	100	100	100	99	100	100	100	100	100	99	100	100	100	100	100	100	100	99	99	99	99	99	99	99	99	100	99	100	100	100	99	99	96	97	99	99	97	98	97	93
ASPDH	8	884	60	60	60	64	53	37	65	62	73	74	64	65	67	64	68	67	71	37	39	40	41	23	43	22	47	39	87	100	100	88	96	78	61	71	86	98	72	86	55	27
ASPG	16	1740	0	0	0	0	0	0	0	0	0	0	0	0	0	0	0	0	0	0	0	0	0	0	0	0	0	0	84	98	99	88	93	74	49	64	78	95	69	82	47	11
ASPH	31	2989	91	80	91	89	89	87	91	89	85	88	90	91	87	91	89	90	90	88	88	88	88	88	88	87	88	88	96	99	100	98	96	96	87	92	97	97	95	93	92	80
ASPHD1	3	1173	100	100	100	80	30	39	83	87	92	87	93	82	93	76	97	91	96	69	80	75	67	65	78	61	61	69	87	100	100	89	97	75	62	69	81	96	77	89	44	29
ASPHD2	3	1110	0	94	92	99	99	98	99	99	99	99	99	99	99	99	99	99	99	98	99	98	99	99	99	96	98	99	92	100	100	95	97	90	72	81	94	99	84	89	72	46
ASPM	28	10434	100	99	100	96	95	96	97	96	96	93	95	97	96	97	94	95	97	99	99	99	99	99	99	98	99	99	97	99	100	99	97	97	92	95	98	99	96	97	93	88
ASPN	7	1143	100	96	100	99	99	99	99	99	100	99	100	100	98	99	98	98	99	99	100	100	100	100	99	99	99	99	98	100	100	99	99	98	94	97	100	99	98	98	96	92
ASPRV1	1	1032	100	100	100	99	96	97	100	99	100	99	100	100	100	100	100	100	99	98	98	99	99	97	99	98	93	98	94	100	100	97	99	91	78	87	97	99	91	94	85	55
ASPSCR1	16	1662	100	96	100	88	72	69	91	88	90	92	92	90	93	92	92	92	91	64	69	71	67	61	54	60	58	71	78	96	97	80	86	63	46	66	81	94	80	79	48	13
ASRGL1	6	927	100	100	100	99	97	90	100	100	99	100	100	100	100	100	100	100	100	83	93	88	78	78	79	86	84	80	96	100	100	97	98	98	82	88	97	98	95	94	85	61
ASS1	14	1239	100	100	100	99	98	98	99	99	99	99	99	100	100	100	100	99	100	94	96	96	96	89	94	87	95	98	88	99	100	95	95	81	60	72	96	95	84	85	47	26
ASTE1	4	2040	100	100	100	99	100	100	100	100	100	99	99	100	100	99	100	100	100	99	100	100	100	100	100	99	99	100	99	100	100	99	99	98	97	97	100	99	98	99	97	91
ASTL	9	1296	100	100	100	95	91	85	97	96	98	98	95	94	96	96	98	99	95	91	94	89	95	87	95	89	88	92	92	100	100	95	99	88	72	84	96	100	89	96	73	52
ASTN1	23	3889	99	100	99	99	96	96	99	99	100	100	99	99	99	99	99	100	100	93	91	96	93	96	92	92	89	95	94	99	99	96	98	91	80	87	96	98	90	94	79	66
ASTN2	25	4087	95	88	95	87	85	84	87	87	86	86	86	88	86	87	87	87	88	80	82	82	80	80	81	78	77	83	86	94	95	88	89	82	69	79	88	90	80	84	72	58
ASXL1	13	4632	99	99	99	96	93	92	97	97	97	97	95	97	98	96	98	97	97	94	96	96	93	94	96	91	93	94	94	99	99	95	98	92	82	88	94	97	91	94	85	69
ASXL2	12	4308	0	0	0	0	0	0	0	0	0	0	0	0	0	0	0	0	0	0	0	0	0	0	0	0	0	0	97	99	100	98	99	97	90	93	98	99	94	97	91	81
ASXL3	12	6747	0	0	0	0	0	0	0	0	0	0	0	0	0	0	0	0	0	0	0	0	0	0	0	0	0	0	96	99	99	97	97	95	90	93	97	98	94	95	89	84
ASZ1	13	1428	100	100	100	99	98	97	99	99	99	98	99	99	99	99	99	99	99	97	96	96	97	98	98	96	98	97	96	99	100	97	96	95	88	93	96	97	94	94	91	85
ATAD1	9	1086	100	100	100	99	100	99	100	100	99	100	100	100	100	100	100	100	99	100	100	100	100	100	100	100	100	100	97	99	100	99	97	97	90	93	99	98	96	93	91	81
ATAD2	28	4173	100	97	100	96	94	94	99	98	95	94	94	99	98	99	96	96	96	97	96	96	96	97	98	97	95	99	96	99	99	97	96	96	90	93	97	97	95	94	92	85
ATAD2B	28	4377	0	0	0	0	0	0	0	0	0	0	0	0	0	0	0	0	0	0	0	0	0	0	0	0	0	0	96	100	100	98	97	95	88	93	96	98	95	94	90	84
ATAD3A	16	1905	100	91	100	42	31	25	55	49	42	43	52	47	40	37	41	43	37	26	23	24	29	25	26	26	27	24	43	84	87	25	36	17	11	21	34	39	16	20	11	3
ATAD3B	16	1947	100	91	100	48	42	45	60	49	51	49	45	48	46	46	45	46	47	40	42	40	43	35	44	39	40	40	25	70	68	4	2	3	1	27	40	47	24	30	14	4
ATAD3C	12	1236	0	0	0	0	0	0	0	0	0	0	0	0	0	0	0	0	0	0	0	0	0	0	0	0	0	0	32	87	88	6	5	4	0	37	53	54	42	40	25	6
ATAD5	23	5535	100	97	100	93	94	92	99	95	90	86	87	96	97	97	92	92	95	99	99	98	99	99	99	98	99	99	98	100	99	99	98	98	92	95	98	98	97	96	94	87
ATCAY	12	1116	0	0	0	0	0	0	0	0	0	0	0	0	0	0	0	0	0	0	0	0	0	0	0	0	0	0	91	100	100	94	99	90	66	79	96	99	87	93	73	24
ATE1	13	1686	100	100	100	93	89	91	96	90	93	88	87	98	94	99	96	89	96	93	93	93	93	93	94	93	93	93	94	99	100	95	94	93	85	89	93	97	89	90	86	80
ATF1	6	816	100	100	100	97	98	98	100	95	96	91	98	100	98	99	91	98	97	99	99	100	98	100	97	97	99	99	98	100	100	100	99	98	93	96	99	98	98	98	94	89
ATF2	12	1518	100	100	100	98	99	98	100	98	99	97	95	100	100	100	97	100	98	99	100	100	99	100	99	99	99	100	98	100	100	99	99	95	94	95	99	98	96	96	88	92
ATF3	4	606	100	100	90	90	90	90	90	90	90	90	90	90	90	90	90	90	90	99	99	99	99	99	99	99	98	99	98	100	100	99	98	99	91	95	100	100	96	97	93	82
ATF4	2	1056	100	100	100	84	75	82	86	84	89	82	85	82	87	85	84	86	87	84	86	87	83	83	82	84	81	86	65	99	99	63	62	41	26	46	80	73	48	54	20	3
ATF5	2	849	100	94	100	75	60	66	75	73	79	81	79	73	78	74	79	77	77	39	46	44	30	57	46	23	18	49	75	99	98	77	74	62	40	50	58	88	51	53	34	15
ATF6	16	2013	100	100	100	99	99	98	100	99	99	96	98	99	100	100	99	100	99	99	100	99	99	99	99	99	100	100	98	100	100	99	99	98	93	96	99	99	97	98	94	89
ATF6B	18	2112	100	100	100	96	93	86	99	97	98	98	95	96	97	93	99	99	99	87	92	89	84	84	84	84	87	90	94	100	100	97	99	93	78	87	97	99	91	94	83	60
ATF7	11	1485	0	0	0	0	0	0	0	0	0	0	0	0	0	0	0	0	0	0	0	0	0	0	0	0	0	0	96	100	100	98	99	95	86	93	99	99	95	97	86	81
ATF7IP	14	3813	100	100	100	98	99	99	99	99	99	97	96	100	96	100	98	99	98	100	100	100	100	100	100	100	100	100	98	100	100	99	99	98	92	95	99	99	96	97	93	87
ATF7IP2	10	2049	100	100	100	99	96	99	98	99	98	99	99	99	99	100	99	99	98	99	99	99	100	99	100	99	99	100	98	100	100	100	98	98	93	96	99	99	99	97	92	90
ATG10	6	663	100	100	100	99	100	100	100	100	100	99	100	100	100	100	100	100	100	100	100	100	100	100	100	100	100	100	98	100	100	100	97	98	92	96	100	99	99	96	94	90
ATG12	4	423	100	100	100	99	100	99	100	100	99	99	100	100	100	100	100	100	100	99	100	100	99	100	100	100	100	100	90	100	100	96	95	84	69	78	97	96	87	91	53	42
ATG16L1	18	1824	100	100	86	88	88	88	88	88	88	87	88	88	88	88	88	88	88	93	93	93	93	93	93	93	92	93	97	100	100	97	98	97	90	93	97	99	91	96	92	83
ATG16L2	18	1860	100	99	100	83	79	78	85	82	84	84	83	86	82	85	82	85	85	53	54	58	52	49	58	53	51	50	84	97	99	90	93	72	56	71	77	96	75	84	56	37
ATG2A	41	5817	100	100	100	95	85	81	98	98	98	98	96	99	97	98	98	96	96	58	64	58	56	57	62	51	56	62	88	99	99	89	97	80	61	73	88	98	80	89	62	22
ATG2B	42	6237	100	100	43	45	46	45	46	45	45	43	44	46	45	46	45	45	45	99	99	99	99	99	99	99	99	99	97	99	100	99	98	97	91	95	99	99	96	97	93	87
ATG3	12	945	100	100	100	99	99	99	100	99	99	100	99	100	100	100	99	100	100	94	97	92	92	98	96	92	96	92	96	100	100	99	97	96	83	92	98	98	95	94	92	78
ATG4A	13	1197	100	100	100	99	100	99	100	100	100	100	100	100	100	100	100	100	100	98	99	99	98	98	98	98	98	99	94	100	100	87	88	99	92	89	99	99	75	85	95	82
ATG4B	13	1202	0	0	0	0	0	0	0	0	0	0	0	0	0	0	0	0	0	0	0	0	0	0	0	0	0	0	31	93	94	0	0	0	0	82	96	98	89	91	72	48
ATG4C	10	1377	100	100	100	93	92	88	99	87	83	90	89	99	94	99	92	93	98	99	100	100	100	100	100	99	100	100	97	100	100	100	97	98	92	96	100	98	97	97	94	88
ATG4D	10	1425	100	92	100	87	78	77	89	82	95	88	90	88	94	83	90	92	88	62	64	57	68	61	61	58	63	64	83	95	100	84	93	71	53	67	82	97	73	78	55	15
ATG5	7	828	100	100	100	99	100	100	100	100	99	100	100	100	100	100	100	100	100	100	100	100	100	100	100	100	100	100	98	100	100	100	99	99	94	96	99	99	99	97	95	88
ATG7	18	2112	100	97	100	99	99	99	100	100	100	100	100	100	100	100	100	100	100	99	99	100	99	99	99	99	99	99	98	100	100	99	99	98	91	95	99	100	96	97	92	85
ATG9A	14	2520	100	100	0	0	0	0	0	0	0	0	0	0	0	0	0	0	0	96	96	97	98	97	97	93	91	97	93	100	100	96	98	91	74	87	98	99	93	94	83	53
ATG9B	13	2774	84	85	0	0	0	0	0	0	0	0	0	0	0	0	0	0	0	30	34	28	37	30	30	26	27	32	80	96	98	83	88	69	46	61	68	92	67	75	42	21
ATHL1	13	2214	0	78	76	78	74	76	78	77	78	78	78	78	78	78	78	78	78	61	63	62	71	59	63	50	57	59	88	100	100	90	98	82	59	76	91	99	81	92	72	23
ATIC	16	1779	100	100	100	98	98	98	98	99	98	98	96	99	98	99	98	98	98	98	98	98	98	98	98	98	98	98	97	100	100	99	97	97	89	94	98	99	97	95	90	85
ATL1	14	1677	99	99	99	99	100	100	99	100	100	99	99	99	99	99	99	99	99	99	99	100	100	99	99	99	99	99	98	100	100	99	99	98	92	96	99	99	97	97	94	89
ATL2	14	1860	93	93	93	88	86	85	92	86	87	83	85	92	89	89	88	89	88	89	90	89	92	89	89	90	86	88	95	99	99	96	95	94	88	91	93	96	92	90	90	84
ATL3	13	1626	100	100	0	0	0	0	0	0	0	0	0	0	0	0	0	0	0	97	97	97	97	97	97	97	97	97	97	99	100	98	99	97	91	94	96	99	96	95	91	85
ATM	62	9171	100	96	100	99	99	99	100	99	98	97	99	99	99	100	99	99	99	99	99	99	99	99	99	99	99	99	98	100	100	99	98	98	91	95	99	98	97	96	94	88
ATMIN	4	2472	100	91	100	85	83	83	86	84	85	86	82	86	86	86	86	85	85	87	88	89	88	86	89	85	87	86	78	92	91	79	74	68	62	68	85	82	72	69	51	48
ATN1	9	3573	100	95	100	90	83	81	91	91	90	91	88	92	91	92	91	91	91	78	81	78	76	75	80	77	77	78	87	99	99	89	93	79	59	71	85	97	74	85	58	27
ATOH1	1	1065	100	100	100	83	44	51	97	89	86	79	67	98	93	97	90	96	94	74	81	74	78	72	82	60	78	65	79	99	99	80	87	67	43	55	65	90	67	60	36	10
ATOH7	1	459	100	100	100	72	49	43	78	76	78	75	76	75	76	79	77	76	77	64	73	65	74	58	69	53	61	57	61	71	93	61	66	49	27	42	46	78	51	42	22	10
ATOH8	3	966	100	89	100	29	20	20	44	31	22	25	27	46	29	34	20	29	25	65	59	73	68	69	76	58	52	65	68	94	97	64	82	45	27	45	52	85	42	56	21	12
ATOX1	3	207	0	0	0	0	0	0	0	0	0	0	0	0	0	0	0	0	0	0	0	0	0	0	0	0	0	0	95	100	100	99	100	93	81	94	97	100	99	94	91	82
ATP10A	21	4500	100	100	100	97	96	93	98	98	98	98	98	97	98	98	98	98	98	85	84	86	85	83	87	83	83	89	88	98	99	91	92	82	66	78	91	96	85	84	69	43
ATP10B	22	4386	100	100	0	0	0	0	0	0	0	0	0	0	0	0	0	0	0	99	99	99	99	99	99	99	99	99	97	100	100	99	99	97	90	94	99	99	96	97	90	81
ATP10D	22	4281	100	100	100	99	99	99	99	99	99	99	99	99	99	99	99	99	99	99	99	99	99	99	99	99	99	98	98	100	100	99	99	99	93	96	99	99	98	97	95	87
ATP11A	30	3654	100	100	100	99	98	98	99	99	98	98	99	99	98	99	99	99	98	95	97	94	96	94	96	92	92	97	95	99	100	96	97	92	83	88	96	98	91	93	81	69
ATP11B	30	3534	100	100	100	96	93	94	99	97	94	96	96	99	95	97	94	96	98	99	99	99	99	99	98	98	99	99	97	99	99	98	97	97	88	94	98	97	96	95	91	85
ATP11C	30	3462	100	100	100	99	100	99	99	99	99	96	99	99	99	100	99	100	99	99	100	100	100	100	99	100	99	100	92	100	100	83	79	98	91	87	99	99	74	72	92	86
ATP12A	23	3120	100	100	100	99	99	99	99	99	99	99	99	99	99	99	99	99	99	97	98	98	97	95	98	96	98	98	96	99	100	99	99	94	84	91	99	99	95	95	88	70
ATP13A1	26	3615	0	0	89	87	84	81	88	88	88	88	88	88	89	88	88	88	88	0	0	0	0	0	0	0	0	0	87	98	99	90	95	78	63	75	88	98	82	87	61	36
ATP13A2	29	3779	93	95	93	88	83	79	89	90	87	89	86	94	88	91	89	88	87	50	49	55	48	49	56	46	45	55	86	99	100	88	96	77	55	69	85	97	73	86	55	19
ATP13A3	31	3681	100	98	0	0	0	0	0	0	0	0	0	0	0	0	0	0	0	99	100	99	100	100	100	99	99	100	97	100	100	99	98	98	91	95	99	99	98	96	94	87
ATP13A4	30	3591	100	100	100	99	100	99	100	99	100	99	99	100	100	100	100	100	100	99	99	99	99	99	99	99	98	99	98	100	100	99	98	97	92	95	99	99	98	95	92	86
ATP13A5	30	3657	100	100	100	99	98	99	100	99	99	99	100	99	100	100	100	99	100	99	99	99	99	99	99	99	99	99	98	100	99	99	98	98	92	95	99	99	96	96	93	86
ATP1A1	24	3084	99	96	99	99	99	99	99	99	99	99	99	99	99	99	99	99	99	98	99	98	98	98	98	96	97	98	97	100	100	99	99	96	91	94	99	99	96	97	92	83
ATP1A2	23	3063	100	100	100	99	98	98	100	100	100	99	99	99	99	99	99	100	100	94	94	94	94	94	96	92	92	94	94	100	100	95	99	91	81	87	98	99	88	95	79	64
ATP1A3	23	3042	100	98	100	99	98	98	100	99	99	99	100	99	100	99	99	100	100	92	94	92	90	91	93	90	92	93	92	100	100	96	99	90	68	82	96	99	89	91	79	35
ATP1A4	22	3090	100	100	100	99	100	99	100	99	99	100	99	100	100	100	100	100	100	98	98	99	96	98	97	98	98	97	96	100	100	98	99	94	86	91	99	99	94	97	83	76
ATP1B1	6	912	100	100	100	98	91	91	99	99	100	99	100	100	100	99	100	100	100	93	89	95	89	98	92	89	99	93	95	99	99	98	96	94	82	91	94	97	92	91	91	79
ATP1B2	7	873	100	100	100	98	96	87	100	100	100	100	100	100	100	100	100	100	100	85	87	87	87	86	80	86	87	86	94	100	100	97	96	89	81	85	93	97	90	88	83	61
ATP1B3	7	840	100	100	100	97	86	86	100	100	99	100	99	100	100	100	100	100	100	98	98	99	99	99	96	96	98	98	91	100	100	94	87	89	77	83	91	97	88	82	76	66
ATP1B4	8	1074	98	93	98	100	100	100	100	100	100	100	100	100	100	100	100	100	100	99	100	100	100	99	100	99	100	100	94	100	100	88	84	98	93	90	100	99	84	77	95	86
ATP2A1	23	3011	100	100	99	99	97	96	99	99	99	99	99	99	99	99	99	99	99	96	98	95	96	96	98	97	93	96	92	100	100	96	97	89	72	82	96	99	89	91	79	38
ATP2A2	21	3143	100	100	100	99	99	99	100	100	100	100	99	100	100	100	100	100	100	96	96	96	95	95	96	96	96	96	97	100	100	99	98	97	87	93	98	99	96	96	92	77
ATP2A3	23	3203	100	98	100	92	81	82	94	94	95	94	91	95	94	94	94	92	93	69	70	70	71	72	69	62	66	75	85	98	98	87	91	76	59	69	86	92	76	81	53	26
ATP2B1	21	3817	100	97	95	95	95	95	95	95	95	95	95	95	95	95	95	95	95	100	100	100	100	100	100	100	100	100	98	100	100	99	98	99	93	96	99	99	98	97	95	89
ATP2B2	22	3732	100	100	100	99	97	97	99	100	100	100	100	100	100	100	100	100	100	94	98	94	96	95	93	92	95	92	93	100	100	96	99	90	74	83	96	99	89	93	74	44
ATP2B3	21	3817	100	100	100	99	97	92	100	99	100	100	100	99	100	99	100	100	100	82	87	81	87	76	82	82	82	82	83	100	100	66	79	86	68	69	94	99	47	62	73	40
ATP2B4	21	3796	100	100	100	99	99	98	100	100	100	100	100	100	100	100	100	100	100	99	99	99	98	99	99	97	99	99	97	100	100	99	99	97	89	94	99	99	98	97	92	81
ATP2C1	28	2856	99	100	99	99	100	99	99	100	100	98	98	99	100	99	99	100	100	99	100	99	100	100	99	100	100	99	98	100	100	99	98	99	94	96	99	99	98	97	95	90
ATP2C2	27	2841	100	100	0	0	0	0	0	0	0	0	0	0	0	0	0	0	0	91	94	90	92	91	92	90	89	92	94	100	99	97	98	91	80	86	93	99	89	93	81	58
ATP4A	22	3108	100	100	100	96	88	87	98	97	99	98	98	99	98	96	98	98	99	73	75	83	73	71	74	67	68	73	89	99	100	93	97	82	63	77	91	98	85	90	61	38
ATP4B	7	876	100	99	100	98	97	93	99	100	96	99	97	100	100	100	99	100	99	75	85	71	75	73	74	79	62	80	91	100	100	95	96	86	69	81	94	99	90	86	72	45
ATP5A1	12	1662	100	100	100	99	96	94	100	99	99	98	99	100	99	99	99	99	99	96	97	96	96	98	96	96	96	96	94	99	100	97	96	91	81	86	96	98	89	90	78	65
ATP5B	10	1590	100	100	100	99	98	96	100	99	97	99	99	100	99	100	100	100	99	95	99	96	95	94	96	92	94	92	97	100	100	98	98	96	90	93	99	99	95	95	89	81
ATP5C1	10	901	100	100	100	99	100	100	100	99	97	99	98	100	100	100	100	100	100	97	99	99	97	97	94	94	98	99	96	100	100	98	98	95	89	89	95	97	93	92	82	71
ATP5D	4	507	100	81	100	69	48	40	71	71	71	71	70	88	72	76	71	71	72	21	9	28	28	24	25	16	27	8	71	88	98	82	72	53	33	55	62	84	67	57	44	14
ATP5E	2	156	100	100	100	96	79	79	100	99	100	97	96	98	100	100	100	100	99	79	79	79	79	79	79	79	79	79	92	100	100	96	92	92	71	80	80	96	87	75	77	67
ATP5F1	7	771	100	100	100	99	100	99	100	100	99	96	100	100	100	100	99	99	100	99	100	100	99	100	99	99	99	99	94	100	100	95	97	92	81	82	99	97	80	87	70	61
ATP5G1	4	411	100	100	100	100	100	100	100	100	100	100	100	100	100	100	100	100	100	98	100	97	99	96	99	94	99	99	89	100	100	95	99	83	61	76	98	99	89	89	56	25
ATP5G2	5	597	100	100	84	100	100	100	100	100	100	100	100	100	100	100	100	100	100	92	94	88	88	98	93	88	93	92	96	100	100	99	99	96	81	84	99	97	93	96	77	45
ATP5G3	4	429	100	100	100	100	100	100	100	100	100	100	100	100	100	100	100	100	100	99	99	100	98	99	98	98	99	99	97	100	100	99	99	96	91	92	98	97	96	96	86	78
ATP5H	5	486	100	100	100	100	100	100	100	100	100	100	100	100	100	100	100	100	100	99	100	100	100	100	100	99	99	100	96	100	100	99	97	96	82	92	100	99	97	95	90	71
ATP5I	4	210	100	100	100	78	72	70	73	97	73	73	73	99	90	73	73	73	73	70	73	73	71	68	72	73	73	57	84	100	100	78	83	86	60	70	70	95	70	71	64	50
ATP5J	4	351	93	95	93	95	94	94	95	95	95	94	95	95	94	95	95	95	95	95	95	95	95	95	95	95	95	95	98	100	100	98	98	97	93	92	99	99	94	95	80	84
ATP5J2	4	285	100	100	100	100	100	100	100	100	100	100	100	100	100	100	100	100	100	88	91	89	81	82	89	89	81	99	95	100	100	98	100	85	89	87	99	98	90	95	76	65
ATP5L	3	312	100	74	100	100	100	100	100	100	100	100	100	100	100	100	100	100	100	85	88	83	83	81	79	82	83	99	92	100	100	93	94	85	78	81	94	97	84	88	66	58
ATP5L2	1	303	0	0	0	0	0	0	0	0	0	0	0	0	0	0	0	0	0	0	0	0	0	0	0	0	0	0	92	100	100	95	94	89	77	85	100	98	96	90	79	50
ATP5O	7	642	100	100	100	99	100	99	100	100	100	100	100	100	100	100	100	100	100	94	94	94	94	94	94	94	94	94	97	100	100	99	99	96	90	94	100	99	98	97	94	80
ATP5S	5	698	92	93	92	100	100	100	100	100	100	100	100	100	100	100	100	100	100	100	100	100	100	100	100	100	100	100	97	100	100	97	99	99	91	96	100	100	98	98	94	88
ATP5SL	7	810	95	95	95	95	94	92	95	95	95	95	95	95	95	95	95	95	95	73	78	77	72	75	75	73	71	65	93	100	100	92	98	90	77	84	97	99	83	94	70	62
ATP6AP1	10	1413	100	95	100	95	94	82	100	95	97	96	94	95	94	99	95	93	95	84	87	87	85	84	83	75	83	87	80	97	99	66	75	81	59	64	86	94	43	52	71	39
ATP6AP1L	4	675	100	100	100	99	99	98	100	100	100	100	100	100	100	100	100	100	100	100	100	100	100	100	100	100	100	100	94	100	100	95	97	94	80	90	99	100	88	94	92	67
ATP6AP2	9	1053	100	100	100	98	96	89	99	99	96	99	99	99	99	100	99	99	99	96	96	96	96	96	96	96	96	96	90	99	100	81	80	96	87	84	96	98	67	75	89	80
ATP6V0A1	21	2535	98	99	98	98	99	99	99	99	95	98	99	99	99	99	99	99	99	98	99	99	99	98	98	96	98	99	97	100	100	99	99	96	89	93	99	99	97	96	88	80
ATP6V0A2	20	2571	100	100	100	98	95	95	99	99	99	99	98	99	99	99	100	99	99	96	97	98	96	95	95	95	95	95	96	99	100	98	98	96	86	91	95	98	94	94	88	76
ATP6V0A4	20	2523	100	100	100	99	99	99	100	100	99	100	99	100	100	100	100	99	100	99	99	99	97	99	99	99	99	99	97	100	100	99	98	94	90	92	99	99	95	94	86	77
ATP6V0B	8	618	100	100	100	94	94	88	99	98	95	99	89	99	96	94	90	89	97	88	88	89	88	87	88	88	88	88	93	100	100	96	96	89	77	82	91	98	86	88	76	56
ATP6V0C	3	468	100	100	100	88	52	56	97	75	95	93	94	94	97	95	98	98	99	80	81	82	80	80	82	81	69	83	77	99	100	86	80	62	35	59	77	94	66	69	36	16
ATP6V0D1	8	1056	100	100	100	99	99	97	100	100	100	100	100	100	100	100	100	99	100	93	98	98	93	92	90	87	91	96	93	100	100	98	98	89	74	86	98	99	92	94	75	58
ATP6V0D2	8	1053	100	100	100	99	100	100	100	100	99	100	100	100	100	100	100	100	100	100	100	100	100	100	100	100	100	100	97	100	100	100	96	98	90	94	99	99	99	94	90	86
ATP6V0E1	3	246	100	100	100	100	100	100	100	100	100	100	100	100	100	100	100	100	100	99	99	99	98	100	99	98	98	99	90	100	100	92	93	88	66	83	95	94	86	88	82	53
ATP6V0E2	4	736	0	0	0	0	0	0	0	0	0	0	0	0	0	0	0	0	0	0	0	0	0	0	0	0	0	0	82	100	100	83	95	63	52	61	67	94	67	81	33	26
ATP6V1A	14	1854	100	100	100	97	97	95	99	99	95	94	98	99	96	99	99	98	98	99	99	99	99	99	99	99	99	99	98	100	100	99	99	96	93	95	99	99	96	96	91	88
ATP6V1B1	14	1542	100	100	100	98	91	88	99	98	99	99	98	99	99	99	99	99	99	85	88	88	83	85	89	85	79	83	91	100	100	92	98	86	70	82	96	99	89	92	72	44
ATP6V1B2	14	1536	100	100	100	98	96	95	99	99	98	99	97	100	99	99	99	99	99	90	91	90	90	89	91	88	90	91	95	99	99	94	96	92	89	90	95	96	91	93	87	82
ATP6V1C1	12	1149	100	100	100	99	99	100	100	99	100	99	99	100	99	100	100	99	100	100	100	100	100	100	100	100	100	100	98	100	100	100	99	99	93	96	99	99	97	97	96	89
ATP6V1C2	13	1284	100	100	89	89	88	89	89	89	89	89	89	89	89	89	89	89	89	98	100	100	99	98	97	96	97	99	96	100	100	96	99	95	85	92	99	99	93	97	86	76
ATP6V1D	9	744	100	100	100	99	99	99	100	99	100	100	100	100	100	100	100	100	100	99	100	100	100	100	100	99	100	100	98	100	100	99	98	98	92	95	99	99	98	96	95	85
ATP6V1E1	9	681	100	100	100	98	93	98	97	95	97	97	96	99	100	99	99	100	100	98	99	99	99	99	95	99	98	93	95	100	100	98	96	96	79	87	99	99	95	80	81	66
ATP6V1E2	1	681	100	100	100	100	100	100	100	100	100	100	100	100	100	100	100	100	100	100	100	100	100	100	100	100	100	100	99	100	100	100	100	97	97	96	100	100	98	99	94	86
ATP6V1F	2	360	100	100	100	99	96	92	100	100	100	100	100	100	100	100	100	99	100	99	99	98	99	99	99	98	98	98	89	100	100	98	93	82	64	73	96	100	93	85	60	5
ATP6V1G1	3	357	100	100	100	99	99	100	100	100	100	100	100	100	100	100	100	99	100	68	76	76	77	77	48	54	75	65	90	100	100	89	93	86	75	81	95	99	80	85	69	61
ATP6V1G2	3	357	100	100	100	99	98	100	100	100	100	100	100	100	100	100	100	100	100	94	99	99	81	97	94	94	92	99	95	100	100	99	99	92	78	90	99	100	96	99	79	68
ATP6V1G3	4	403	100	100	100	100	100	100	100	100	100	100	100	100	100	100	100	100	100	100	100	100	100	100	100	100	100	100	97	100	100	100	95	99	87	94	99	97	98	96	91	82
ATP6V1H	13	1452	100	100	100	99	100	100	100	100	99	99	99	100	100	100	100	100	100	96	98	95	97	97	95	95	99	95	98	100	100	99	99	97	93	95	99	99	96	96	92	86
ATP7A	22	4503	100	100	100	99	99	98	100	100	100	99	100	99	99	100	99	100	99	100	100	100	100	100	100	100	100	100	33	96	99	0	0	1	0	91	99	99	80	84	95	93
ATP7B	21	4398	100	100	0	0	0	0	0	0	0	0	0	0	0	0	0	0	0	97	98	97	98	97	99	96	97	98	96	100	100	98	99	95	87	92	99	99	95	97	87	77
ATP8A1	38	3569	97	97	97	95	95	94	97	96	94	93	94	97	96	97	96	95	96	96	96	96	96	96	96	96	96	96	98	100	100	99	98	97	93	95	98	99	97	96	92	89
ATP8A2	37	3567	100	100	0	0	0	0	0	0	0	0	0	0	0	0	0	0	0	92	94	94	93	92	94	89	91	92	95	100	100	97	95	94	82	89	94	97	93	89	86	75
ATP8B1	27	3756	100	100	100	99	99	98	99	99	99	99	98	100	99	99	99	99	99	94	95	95	93	93	94	93	93	94	97	100	100	99	99	97	90	94	99	98	95	96	91	85
ATP8B2	28	3802	100	100	96	99	97	96	99	99	99	99	99	99	100	99	99	99	99	94	94	94	96	96	96	94	92	93	96	100	100	98	99	96	83	90	98	99	95	96	88	66
ATP8B3	28	3951	0	0	0	0	0	0	0	0	0	0	0	0	0	0	0	0	0	0	0	0	0	0	0	0	0	0	87	100	99	93	92	77	58	71	85	95	83	81	58	24
ATP8B4	27	3579	100	100	100	100	100	100	100	100	100	100	100	100	100	100	100	100	100	100	100	100	100	100	100	100	100	100	99	100	100	99	99	98	96	97	99	99	98	97	95	92
ATP9A	28	3144	100	99	100	98	97	95	99	97	97	97	97	99	98	97	99	99	98	93	94	94	95	93	93	88	91	94	94	99	99	94	97	91	81	85	94	97	86	91	79	64
ATP9B	30	3444	100	100	100	98	95	94	99	96	98	99	98	99	99	99	98	99	99	94	94	93	94	94	96	92	92	95	94	99	99	94	98	92	81	88	95	98	88	94	81	71
ATPAF1	9	987	100	89	100	72	73	73	73	69	73	72	72	73	73	73	73	73	73	72	72	70	72	70	72	72	72	73	85	91	94	87	86	77	72	74	76	83	75	78	68	65
ATPAF2	8	870	100	100	100	95	86	82	96	90	99	99	96	98	99	98	99	99	99	79	82	79	81	78	74	74	83	81	93	99	100	92	99	89	76	86	95	98	85	96	78	66
ATPBD4	10	990	81	81	81	75	73	73	76	75	75	75	75	75	75	75	75	76	75	78	78	78	78	78	78	78	78	78	97	100	100	100	97	97	91	94	97	99	98	96	92	85
ATPIF1	4	362	98	100	98	99	98	96	100	100	100	100	100	100	100	100	100	100	100	70	81	63	95	53	68	55	74	73	93	100	100	95	93	91	80	79	89	97	86	86	68	48
ATR	47	7935	100	99	100	95	96	94	98	95	93	93	95	96	95	97	97	98	97	99	99	99	99	99	99	99	99	99	98	100	100	99	98	98	92	96	99	99	98	95	94	89
ATRIP	13	2376	100	97	100	92	91	91	92	89	92	89	92	91	94	93	89	96	92	95	95	98	97	94	94	91	95	93	92	96	99	93	98	89	79	85	91	97	85	93	80	65
ATRN	30	4308	100	91	100	90	89	89	90	91	90	89	90	90	90	90	90	90	90	89	89	89	89	89	89	88	89	89	93	98	99	93	93	90	86	86	91	95	87	87	83	77
ATRNL1	29	4140	100	99	100	94	93	93	96	93	94	92	91	97	95	97	96	95	96	92	92	92	92	92	92	92	92	92	93	98	99	95	91	92	83	90	94	96	92	88	87	81
ATRX	35	7479	100	98	100	99	99	96	99	99	99	99	99	97	96	100	99	100	100	99	99	99	99	99	99	99	99	99	31	91	98	0	0	0	0	89	99	99	78	72	96	89
ATXN1	2	2448	100	96	100	95	89	83	96	94	98	99	98	95	96	97	98	97	97	69	71	68	75	71	66	63	60	74	83	100	99	88	91	76	45	66	73	93	75	76	51	26
ATXN10	12	1428	100	100	100	92	91	91	96	93	91	91	91	97	91	95	91	91	91	91	91	91	91	91	91	91	91	91	95	98	99	96	95	95	86	89	91	94	91	91	87	83
ATXN1L	1	2070	0	0	0	0	0	0	0	0	0	0	0	0	0	0	0	0	0	0	0	0	0	0	0	0	0	0	93	100	100	93	98	88	80	85	98	97	89	92	77	56
ATXN2	25	3942	100	91	100	81	81	81	81	81	80	81	81	81	81	81	81	81	81	77	78	78	76	77	79	76	76	77	83	88	95	81	82	80	74	77	81	83	78	78	75	70
ATXN2L	24	3456	100	100	100	84	75	76	84	82	87	87	86	86	85	84	85	85	86	83	85	84	83	82	82	80	82	83	86	96	99	86	94	74	65	72	83	94	75	85	60	36
ATXN3	11	1086	100	95	100	99	97	97	100	100	99	99	100	100	98	100	99	100	100	99	99	99	100	100	99	97	97	100	97	99	100	98	98	94	92	91	96	98	93	92	84	85
ATXN3L	1	1068	0	0	0	0	0	0	0	0	0	0	0	0	0	0	0	0	0	0	0	0	0	0	0	0	0	0	95	100	100	91	85	99	97	93	100	99	86	85	94	94
ATXN7	13	2902	92	86	0	0	0	0	0	0	0	0	0	0	0	0	0	0	0	88	88	88	89	88	88	87	87	89	88	95	95	90	88	83	79	82	90	88	86	85	73	69
ATXN7L1	13	2675	16	16	16	16	16	16	16	16	16	16	16	16	16	16	16	16	16	15	16	15	16	16	15	16	14	14	95	100	100	97	98	93	80	89	99	98	92	95	85	62
ATXN7L2	11	2169	100	97	100	90	84	73	92	92	94	92	91	92	92	91	91	91	91	82	83	84	88	80	83	78	79	85	88	99	99	92	93	85	63	76	90	96	80	88	72	32
ATXN7L3	12	1065	98	100	0	0	0	0	0	0	0	0	0	0	0	0	0	0	0	99	99	99	99	99	99	98	99	99	94	100	100	97	96	94	75	86	99	97	92	92	80	57
ATXN7L3B	1	294	0	0	0	0	0	0	0	0	0	0	0	0	0	0	0	0	0	0	0	0	0	0	0	0	0	0	96	100	100	100	97	95	88	89	98	100	93	94	87	62
AUH	10	1020	100	100	100	87	79	73	89	89	88	93	88	89	88	90	92	86	91	74	74	74	74	74	74	74	74	74	87	93	97	92	86	83	72	76	74	93	78	76	73	63
AUP1	12	1233	100	100	0	0	0	0	0	0	0	0	0	0	0	0	0	0	0	86	86	85	85	81	87	79	90	91	94	100	100	97	98	90	78	86	98	99	89	91	83	56
AURKA	8	1212	100	100	100	99	100	100	100	100	100	99	100	100	100	100	100	100	100	100	100	100	100	100	100	100	100	100	95	100	100	95	98	93	85	85	99	98	91	92	67	64
AURKAIP1	3	600	100	100	100	73	58	44	77	78	81	74	81	73	74	74	83	77	82	76	77	80	75	72	78	77	75	79	25	77	78	0	0	0	0	62	85	96	77	71	35	9
AURKB	8	1035	100	100	100	99	99	99	100	100	100	100	100	100	100	100	100	100	100	93	95	89	94	96	94	92	91	89	94	100	100	96	97	93	77	82	98	99	86	94	79	37
AURKC	8	931	99	99	99	99	97	98	99	99	100	100	100	100	100	100	100	100	100	93	93	93	93	93	93	93	93	91	96	100	100	98	99	95	87	92	99	99	94	94	90	74
AUTS2	20	3921	96	87	96	84	73	72	88	87	83	82	86	90	83	86	86	86	85	70	76	72	70	66	73	64	70	68	85	97	99	86	92	74	61	72	83	96	76	83	55	39
AVEN	6	1089	100	96	100	75	75	74	75	75	75	75	75	75	75	75	75	75	75	75	75	75	75	75	75	75	75	75	76	80	87	77	74	74	66	71	74	75	70	73	71	65
AVIL	19	2460	100	100	100	100	100	100	100	100	100	100	100	100	100	100	100	100	100	99	99	99	99	98	99	99	96	99	97	100	100	99	99	96	87	93	99	99	96	97	89	78
AVL9	16	1947	100	100	100	99	97	96	99	99	99	99	99	99	99	99	99	100	99	95	95	95	95	95	95	95	95	95	95	99	100	97	97	93	87	91	96	97	95	93	87	81
AVP	3	495	100	100	100	24	24	24	24	24	24	24	24	24	24	24	24	24	24	22	22	23	21	22	24	23	20	24	51	87	91	50	34	25	16	26	24	54	30	21	20	9
AVPI1	2	444	100	100	100	99	91	95	100	100	100	100	99	100	100	100	100	100	100	69	87	63	75	70	77	54	76	45	91	99	100	92	100	89	69	79	95	99	83	90	57	47
AVPR1A	2	1257	100	100	100	96	87	73	99	100	99	100	93	99	99	98	99	99	99	80	78	88	80	89	82	66	70	84	88	99	100	90	95	77	67	74	82	97	83	83	53	43
AVPR1B	2	1275	100	100	100	93	92	86	91	96	98	97	94	93	92	97	93	91	92	88	92	97	90	84	97	85	79	79	87	99	100	87	97	74	67	72	86	96	78	90	45	37
AVPR2	3	1136	98	100	98	88	78	69	91	92	89	94	93	84	83	94	92	94	88	79	74	81	86	78	81	82	69	80	76	100	100	62	71	69	54	48	77	96	29	32	38	14
AWAT1	7	987	100	100	100	100	100	100	100	100	100	100	100	100	100	100	100	100	100	99	99	99	99	98	99	99	99	99	90	100	100	77	83	96	85	83	99	99	64	77	84	74
AWAT2	7	1002	100	100	100	99	99	91	100	100	100	100	100	100	100	100	100	100	100	97	98	97	98	97	98	95	99	97	91	100	100	79	81	97	87	82	99	99	64	65	89	73
AXIN1	10	2589	100	100	100	98	93	89	99	99	100	99	99	99	99	99	99	99	100	67	74	74	70	64	66	60	62	68	88	99	100	93	96	81	58	74	89	97	85	84	57	32
AXIN2	10	2532	100	100	100	97	88	84	98	97	98	99	99	98	99	97	99	99	99	74	70	80	77	75	75	71	73	73	91	100	100	92	98	83	72	78	87	98	80	90	63	51
AXL	20	2685	100	100	100	97	93	93	98	98	97	96	97	99	99	99	97	97	97	84	88	85	85	84	81	83	84	81	93	100	100	95	99	91	74	85	95	99	89	95	76	54
AZGP1	4	897	100	100	100	91	92	91	90	92	93	93	93	90	89	89	90	90	90	86	84	88	87	86	86	84	86	87	86	100	100	86	94	73	64	74	90	90	71	84	63	47
AZI1	25	3243	96	96	96	90	73	69	94	93	94	93	91	95	94	94	94	93	92	50	54	51	52	48	57	37	49	54	85	100	100	89	95	73	53	66	82	97	72	81	50	17
AZI2	8	1264	93	93	93	91	93	93	90	93	93	93	90	90	90	91	92	91	91	93	93	93	93	93	93	93	93	93	97	100	100	100	96	97	92	96	100	99	99	96	92	88
AZIN1	10	1347	100	100	100	99	100	100	100	100	100	100	100	100	100	100	99	100	100	100	100	100	100	100	100	100	100	100	99	100	100	100	99	100	95	98	100	99	98	98	97	93
AZU1	5	756	100	100	100	90	62	50	97	93	89	97	97	96	99	96	98	99	98	78	71	73	80	79	84	78	85	76	82	99	100	82	93	72	48	60	69	93	71	82	35	11
B2M	3	360	100	100	100	99	100	100	100	100	100	100	100	100	100	100	100	99	100	100	100	100	100	100	100	100	100	100	99	100	100	99	99	99	96	95	100	100	98	96	97	83
B3GALNT1	1	996	100	100	100	99	100	99	100	100	99	100	95	100	99	99	99	100	100	99	99	99	99	99	99	99	100	99	98	100	100	99	98	97	94	95	100	99	97	96	88	89
B3GALNT2	12	1503	100	100	100	93	92	92	92	92	92	92	92	94	92	96	92	92	92	92	92	92	92	92	92	92	92	92	93	98	99	93	96	91	84	88	92	94	90	90	86	78
B3GALT1	1	981	100	100	100	100	100	100	100	100	100	100	100	100	100	100	100	100	100	100	100	100	100	100	100	100	100	100	99	100	100	99	99	99	96	97	99	100	97	99	95	90
B3GALT2	1	1269	100	100	100	100	100	100	100	100	100	100	100	100	100	100	100	100	100	100	100	100	100	100	100	100	100	100	99	100	100	99	99	99	98	97	99	99	98	98	96	94
B3GALT4	1	1137	100	100	100	91	88	80	95	90	96	75	95	97	91	93	96	95	96	82	91	86	86	78	86	82	71	73	90	100	100	93	97	88	62	79	89	100	88	92	79	29
B3GALT5	1	933	100	100	100	99	98	96	100	99	100	99	99	100	100	99	100	100	99	99	98	99	99	98	99	99	99	99	97	100	100	98	99	96	88	92	99	99	96	97	87	76
B3GALT6	1	990	100	63	100	23	11	6	39	34	30	29	24	43	24	29	24	7	4	9	11	9	8	3	18	14	0	7	43	79	69	42	31	29	7	20	24	39	24	17	14	1
B3GALTL	15	1497	100	100	100	95	95	95	95	95	95	95	95	95	95	95	95	95	95	95	95	95	95	95	95	95	95	95	94	97	97	95	94	93	87	91	95	94	92	93	89	83
B3GAT1	4	1005	100	100	100	99	100	99	100	100	100	100	100	100	100	99	100	100	99	41	42	38	43	29	45	30	47	51	83	99	100	88	93	73	47	64	77	94	71	79	44	21
B3GAT2	4	972	100	100	100	74	49	46	74	80	81	81	77	77	87	76	86	75	75	46	47	52	39	41	48	44	39	57	76	96	99	79	81	60	43	57	57	91	60	57	47	29
B3GAT3	5	1008	100	100	100	88	79	76	91	94	90	84	88	92	83	95	88	88	89	71	80	77	55	81	73	65	59	81	78	99	100	74	92	61	45	57	76	94	51	70	33	16
B3GNT1	2	1248	100	100	100	98	95	94	99	99	99	99	99	99	99	98	97	99	99	57	60	57	60	57	57	55	53	56	88	99	100	87	96	79	66	71	91	96	80	82	56	22
B3GNT2	1	1194	100	100	100	98	97	95	99	99	97	99	96	99	93	99	99	96	99	100	100	100	100	100	100	100	100	100	98	100	100	99	99	99	92	96	100	100	98	98	92	89
B3GNT3	2	1119	100	100	100	92	65	57	98	94	99	99	99	98	99	96	99	99	99	87	88	94	94	88	79	80	81	88	87	99	99	87	97	78	60	73	85	98	77	92	58	26
B3GNT4	2	1137	100	100	100	98	95	90	100	100	99	100	99	100	100	100	99	100	100	93	93	97	87	92	96	95	90	92	90	99	100	93	97	84	67	80	94	98	86	90	68	44
B3GNT5	1	1137	100	100	100	99	99	99	100	96	95	97	99	100	100	100	99	99	100	100	100	100	100	100	100	100	100	100	99	100	100	99	99	99	97	97	99	100	98	97	95	94
B3GNT6	1	1158	0	0	0	0	0	0	0	0	0	0	0	0	0	0	0	0	0	0	0	0	0	0	0	0	0	0	66	93	98	64	78	43	22	36	39	73	32	43	27	2
B3GNT7	2	1206	0	0	0	0	0	0	0	0	0	0	0	0	0	0	0	0	0	0	0	0	0	0	0	0	0	0	85	99	99	88	94	77	55	66	86	95	67	82	54	15
B3GNT8	1	1194	100	100	100	96	84	75	99	99	99	100	100	100	99	99	100	100	99	57	58	69	61	59	64	35	53	61	84	100	100	90	94	69	49	65	86	96	72	81	49	7
B3GNT9	1	1209	0	0	0	0	0	0	0	0	0	0	0	0	0	0	0	0	0	0	0	0	0	0	0	0	0	0	76	96	100	78	86	60	36	54	67	93	49	73	35	9
B3GNTL1	12	1086	100	100	100	95	92	93	95	98	94	94	94	96	94	98	94	94	94	60	69	64	62	56	61	53	53	62	89	100	99	92	94	81	66	76	89	95	85	81	63	42
B4GALNT1	10	1602	100	100	100	91	77	70	95	97	93	94	93	99	95	95	98	96	88	64	71	72	67	63	68	54	60	62	90	99	100	92	97	84	66	77	87	98	80	92	65	43
B4GALNT2	12	1715	99	99	99	97	94	90	99	97	99	99	98	97	99	97	99	99	99	90	93	89	93	86	93	88	91	90	94	100	100	96	98	92	81	86	93	98	90	93	78	66
B4GALNT3	20	2997	100	97	100	96	92	88	98	94	96	94	98	99	97	97	96	99	96	84	81	85	86	82	82	85	89	85	91	98	99	95	95	87	69	81	92	94	87	89	71	51
B4GALNT4	20	3120	100	89	100	63	39	37	73	67	66	67	63	73	73	65	67	64	64	42	44	46	42	44	39	36	41	43	67	91	93	74	70	54	19	43	48	69	49	53	34	4
B4GALT1	6	1197	100	100	100	86	71	66	95	82	86	86	85	98	88	92	93	89	92	73	74	71	78	77	72	66	73	73	87	96	100	90	91	77	67	73	75	95	75	77	62	52
B4GALT2	6	1119	100	97	100	98	96	95	99	100	99	99	99	99	99	99	99	99	99	92	93	97	95	90	91	87	92	95	87	100	100	94	92	86	52	74	92	98	84	83	65	22
B4GALT3	6	1182	100	100	100	99	99	99	100	100	99	100	100	100	100	100	100	100	100	94	94	98	95	90	91	95	95	92	95	100	100	98	99	95	79	90	99	99	93	96	87	66
B4GALT4	6	1035	100	100	100	100	100	100	100	100	100	100	100	100	100	100	100	100	100	99	99	99	99	99	99	97	99	99	98	100	100	100	99	99	91	96	99	99	99	98	95	85
B4GALT5	9	1167	100	100	100	92	90	90	93	90	90	90	90	94	96	90	93	97	90	90	90	90	90	90	90	90	90	90	94	99	100	94	95	91	87	90	93	98	91	89	86	80
B4GALT6	9	1149	100	100	100	99	100	100	100	100	99	100	100	100	100	100	100	100	100	99	98	99	98	99	99	99	99	99	98	100	100	99	98	98	92	95	99	98	98	95	95	83
B4GALT7	6	984	100	100	100	87	73	74	91	84	91	84	91	93	93	90	90	93	88	71	72	74	69	77	83	54	62	75	82	99	100	83	95	70	46	68	83	96	75	85	54	17
B9D1	7	615	100	100	100	98	97	88	100	99	99	100	100	100	99	100	99	100	100	77	74	73	76	81	73	78	83	79	92	100	100	96	96	83	78	79	87	97	90	84	69	49
B9D2	3	528	100	100	100	99	99	98	99	99	99	100	99	98	99	99	99	100	100	37	43	70	37	67	25	16	16	21	88	100	100	95	98	71	67	74	92	98	85	91	42	38
BAALC	3	438	100	100	100	83	63	63	97	76	68	75	88	96	96	91	82	96	86	63	63	63	63	62	62	63	63	63	78	92	99	79	79	72	49	63	63	90	67	61	62	34
BAAT	3	1257	100	100	100	96	99	98	99	99	96	99	93	95	95	93	95	98	94	99	99	99	99	99	99	99	100	99	97	100	100	99	98	96	90	94	99	99	96	95	93	83
BACE1	9	1506	100	99	100	94	89	88	97	94	97	99	91	96	94	96	96	94	95	88	90	88	89	88	85	89	88	87	92	99	100	94	98	87	77	85	92	99	87	93	79	62
BACE2	9	1557	100	100	100	83	79	79	85	79	79	80	87	85	88	79	84	90	84	74	75	76	79	76	78	65	69	72	85	94	98	87	85	77	67	75	79	91	75	78	68	58
BACH1	4	2211	100	100	100	99	100	99	100	100	100	100	100	100	100	100	100	100	100	99	100	100	100	100	99	99	99	100	98	100	100	99	99	99	94	97	99	100	98	97	96	90
BACH2	4	2526	100	100	100	95	82	85	97	97	99	99	97	96	97	98	97	98	98	98	99	98	99	98	98	97	97	99	94	100	99	97	99	91	78	89	99	99	93	96	82	67
BAD	3	507	100	100	100	98	90	90	100	99	99	99	100	100	100	100	99	100	99	55	61	61	58	60	53	50	42	58	88	100	100	94	99	82	52	72	88	99	83	88	61	13
BAG1	7	1038	100	100	100	87	79	78	89	84	89	91	88	88	90	87	90	90	91	85	82	87	87	86	86	84	85	86	84	93	99	84	82	76	72	72	79	96	74	76	60	45
BAG2	3	636	100	100	100	97	91	82	100	100	99	99	96	100	99	100	99	99	99	85	92	85	82	81	85	81	91	82	93	100	100	95	91	85	85	89	97	98	93	89	78	77
BAG3	4	1728	100	100	100	98	93	89	99	99	100	99	99	99	99	99	99	99	99	91	94	93	91	88	95	89	85	93	87	99	99	90	92	78	63	75	90	94	78	84	62	40
BAG4	5	1374	100	100	100	94	94	79	100	94	95	94	90	97	96	98	98	98	96	82	81	84	81	84	84	81	84	81	87	99	99	87	90	76	67	75	85	93	79	77	65	51
BAG5	2	1467	100	100	91	93	93	93	93	93	93	93	93	93	93	93	93	93	93	100	100	100	100	100	100	100	100	100	98	100	100	100	99	97	93	96	100	100	99	99	93	89
BAGE	2	119	0	0	0	0	0	0	0	0	0	0	0	0	0	0	0	0	0	0	0	0	0	0	0	0	0	0	71	96	99	88	42	76	24	52	97	74	85	20	36	0
BAGE2	4	330	0	0	0	0	0	0	0	0	0	0	0	0	0	0	0	0	0	0	0	0	0	0	0	0	0	0	81	90	98	80	78	69	68	66	97	90	61	70	27	49
BAGE3	4	330	0	0	0	0	0	0	0	0	0	0	0	0	0	0	0	0	0	0	0	0	0	0	0	0	0	0	81	90	98	80	78	69	68	66	97	90	61	70	27	49
BAGE4	2	120	0	0	0	0	0	0	0	0	0	0	0	0	0	0	0	0	0	0	0	0	0	0	0	0	0	0	71	96	99	88	42	76	25	52	97	75	85	20	36	0
BAGE5	2	119	0	0	0	0	0	0	0	0	0	0	0	0	0	0	0	0	0	0	0	0	0	0	0	0	0	0	71	96	99	88	42	76	24	52	97	74	85	20	36	0
BAHCC1	27	7662	0	0	0	0	0	0	0	0	0	0	0	0	0	0	0	0	0	0	0	0	0	0	0	0	0	0	79	99	99	80	91	63	40	56	66	93	61	76	31	8
BAHD1	6	2343	100	100	100	89	82	79	90	87	93	90	85	94	90	94	92	93	91	84	90	90	91	78	87	76	75	87	89	100	100	91	98	80	68	76	92	98	83	91	58	32
BAI1	30	4755	0	0	0	0	0	0	0	0	0	0	0	0	0	0	0	0	0	0	0	0	0	0	0	0	0	0	72	92	96	74	79	60	33	50	56	85	54	65	30	9
BAI2	31	4758	100	100	99	93	85	82	95	95	93	94	93	97	93	95	95	93	93	55	56	58	56	55	61	51	49	54	87	99	99	91	97	78	60	72	85	97	78	91	54	28
BAI3	30	4569	100	100	100	99	99	99	99	99	99	99	99	99	99	99	99	100	99	99	99	99	99	99	99	99	99	99	97	100	100	99	98	98	91	95	99	99	96	97	94	87
BAIAP2	17	1740	98	100	99	96	84	73	99	99	98	97	99	99	99	99	99	99	99	65	65	64	61	66	70	62	68	66	87	99	100	88	94	80	59	68	82	95	75	83	57	17
BAIAP2L1	14	1536	100	100	100	98	93	96	99	99	99	99	98	100	99	99	99	99	99	91	92	88	90	95	93	85	91	93	95	99	100	96	98	91	86	89	95	99	92	92	82	72
BAIAP2L2	14	1590	100	89	0	0	0	0	0	0	0	0	0	0	0	0	0	0	0	43	46	42	43	46	42	38	39	47	76	93	98	74	84	64	42	56	57	91	56	70	41	19
BAIAP3	34	3564	100	100	100	91	72	65	93	96	97	95	94	97	96	96	96	95	95	44	52	46	53	44	46	33	37	42	83	99	99	87	95	74	45	66	86	95	72	83	45	14
BAK1	5	636	100	100	100	98	99	97	100	99	97	96	97	100	99	99	99	99	100	80	86	78	83	79	86	72	80	79	81	100	100	83	85	72	50	56	87	83	60	66	33	5
BAMBI	3	783	100	100	100	94	90	90	97	90	94	92	92	100	91	99	99	90	99	90	90	90	90	90	90	90	90	90	92	96	99	91	94	94	78	87	93	95	86	90	83	74
BANF1	2	270	100	100	100	98	99	92	99	96	99	100	99	100	100	100	100	100	98	95	98	98	99	93	96	98	80	98	84	99	100	81	95	80	50	64	95	95	68	83	41	4
BANF2	3	294	92	93	92	93	93	93	93	93	93	93	93	93	93	93	93	93	93	93	93	93	93	93	93	93	93	93	97	100	100	100	98	97	87	94	100	100	96	96	90	80
BANK1	16	2358	100	97	100	95	96	95	96	96	93	95	95	95	93	97	95	96	96	96	97	97	97	96	97	96	97	97	97	100	100	98	98	95	92	95	97	99	95	96	91	89
BANP	13	1611	91	88	87	81	75	70	84	83	85	83	82	81	83	81	81	81	84	51	58	45	50	52	56	45	44	53	72	99	98	68	74	54	36	52	82	80	45	59	29	19
BAP1	17	2190	100	98	100	99	98	96	99	99	99	100	99	100	100	100	99	99	99	81	81	86	81	80	81	77	76	86	93	100	100	97	98	89	75	84	97	99	89	94	72	52
BARD1	11	2334	100	100	100	97	94	93	99	99	95	95	98	99	95	99	97	99	96	96	95	97	95	97	98	96	94	94	96	99	100	97	97	94	90	92	97	98	90	93	88	85
BARHL1	3	984	100	100	100	76	53	54	80	81	80	77	73	82	86	80	85	79	81	69	72	77	62	64	77	55	69	75	74	93	98	69	86	54	42	52	62	93	43	67	33	13
BARHL2	3	1164	100	85	100	90	77	74	91	89	95	94	90	90	92	95	89	97	92	51	63	50	46	53	51	43	46	57	80	96	99	78	86	68	52	65	80	96	69	73	52	18
BARX1	4	765	100	78	88	57	42	39	54	63	64	67	55	67	59	58	57	58	56	25	28	26	29	26	20	19	23	30	62	86	90	53	66	41	33	41	41	75	42	56	24	9
BARX2	4	840	100	100	100	99	95	93	100	99	100	100	99	100	100	100	99	99	100	85	87	92	78	90	90	72	87	86	89	100	100	92	95	82	69	79	89	96	82	90	69	51
BASP1	1	684	100	75	100	32	3	0	39	28	47	40	41	36	41	33	36	37	36	38	45	35	40	44	38	24	36	38	70	91	98	71	83	48	29	46	42	89	44	62	22	15
BAT1	10	1287	100	100	100	99	99	99	100	100	100	100	99	99	100	100	100	100	100	99	100	100	100	100	99	99	99	100	96	100	100	98	98	95	83	90	99	99	91	95	86	68
BAT2	30	6474	100	98	100	94	82	74	98	92	97	96	97	97	99	97	99	99	97	88	91	89	88	87	90	86	87	87	90	99	99	92	98	84	69	80	95	98	83	92	68	43
BAT2L1	31	6690	0	0	0	0	0	0	0	0	0	0	0	0	0	0	0	0	0	0	0	0	0	0	0	0	0	0	92	99	100	93	98	89	75	83	94	99	86	93	75	49
BAT2L2	33	8453	0	0	96	96	96	95	96	96	95	96	96	96	96	96	96	96	96	0	0	0	0	0	0	0	0	0	97	99	100	99	98	96	91	94	98	99	96	96	91	84
BAT3	24	3399	99	99	99	97	95	94	97	97	98	97	96	98	97	97	97	98	98	79	83	82	81	78	80	73	79	79	92	100	100	94	98	86	75	82	93	97	86	93	76	48
BAT4	2	1071	100	100	100	99	99	96	99	99	100	100	99	100	100	100	99	99	99	98	99	99	98	96	98	99	99	98	93	100	100	95	99	88	74	85	95	99	91	95	77	51
BAT5	21	1834	91	91	91	90	89	81	91	90	91	91	91	91	91	91	91	91	91	79	81	81	84	81	78	69	80	81	94	100	100	96	97	92	78	86	97	98	87	93	83	56
BATF	3	378	100	100	100	99	99	97	100	100	100	100	100	100	100	100	100	100	100	68	64	76	78	51	79	48	71	81	90	100	100	94	98	84	62	83	90	99	85	94	75	53
BATF2	3	825	100	100	100	98	96	91	99	100	99	100	100	100	99	100	100	99	100	47	47	53	49	42	58	42	39	45	92	100	100	96	99	84	72	78	93	99	83	91	75	28
BATF3	3	384	100	100	100	75	73	70	76	76	76	76	76	76	76	76	76	76	76	73	75	74	75	66	75	72	72	74	78	88	95	80	75	68	63	67	76	79	71	73	61	40
BAX	6	762	100	92	100	95	93	89	95	95	95	95	95	95	95	95	95	95	99	86	90	94	80	84	94	79	87	82	86	99	100	91	95	69	61	70	83	92	76	83	56	30
BAZ1A	26	4671	100	91	100	99	97	97	99	99	100	99	100	100	100	99	100	100	100	99	99	99	100	99	99	98	99	99	98	99	100	99	98	98	93	95	99	99	97	95	93	88
BAZ1B	19	4452	100	97	100	99	97	97	99	98	98	98	99	99	99	99	99	99	99	97	97	97	97	97	97	97	97	97	97	99	99	98	97	96	91	94	97	98	94	96	92	84
BAZ2A	29	5718	0	0	0	0	0	0	0	0	0	0	0	0	0	0	0	0	0	0	0	0	0	0	0	0	0	0	96	100	100	98	99	97	85	92	99	99	95	97	89	72
BAZ2B	35	6507	100	96	0	0	0	0	0	0	0	0	0	0	0	0	0	0	0	99	99	99	99	99	99	99	99	99	98	100	100	99	98	98	93	96	99	98	98	96	95	90
BBC3	4	786	74	73	74	37	26	26	36	35	48	47	37	41	39	27	48	38	34	8	9	7	10	10	6	0	10	8	66	80	94	66	76	52	30	46	47	85	49	47	36	10
BBOX1	7	1164	100	91	100	99	99	100	100	99	100	99	100	100	100	100	100	100	100	99	100	100	100	99	99	100	100	100	98	100	100	100	98	100	95	97	99	99	98	96	98	90
BBS1	17	1782	100	100	100	99	99	99	100	100	100	100	100	100	100	100	100	100	100	90	90	89	90	88	91	90	90	91	94	99	100	97	99	92	75	85	97	99	89	94	82	48
BBS10	2	2172	100	100	90	90	90	90	90	90	90	90	90	90	90	90	90	90	90	93	91	90	92	93	98	91	91	93	98	100	100	98	98	97	95	96	98	99	98	97	93	89
BBS12	1	2133	100	100	100	99	99	99	100	99	97	100	99	100	99	99	99	99	99	100	100	100	100	100	100	100	100	100	99	100	100	99	99	99	96	98	100	100	98	99	96	93
BBS2	17	2166	100	100	100	99	98	99	100	100	100	100	100	100	100	100	100	100	100	97	99	95	97	94	99	97	95	99	97	100	100	98	97	96	89	93	98	98	96	94	91	84
BBS4	16	1560	100	100	100	99	99	99	100	100	100	99	99	100	100	100	100	100	100	98	98	98	98	98	98	98	98	98	98	99	100	99	99	98	92	95	99	99	97	97	90	87
BBS5	12	1026	100	100	100	97	95	94	100	99	97	93	94	99	100	99	91	98	99	99	99	100	100	100	99	100	99	100	97	100	100	99	98	98	89	95	99	98	97	95	94	85
BBS7	19	2153	99	100	99	99	99	99	100	99	98	98	99	99	99	100	98	100	99	99	100	99	100	99	99	99	99	99	97	100	100	99	98	98	89	95	99	99	97	95	94	87
BBS9	22	2664	100	100	99	97	96	98	99	96	96	96	96	98	96	98	96	97	97	99	99	100	99	99	99	99	99	99	97	100	100	99	98	97	90	95	99	98	96	95	92	88
BBX	15	2826	96	95	96	92	93	94	95	92	89	90	89	91	90	96	92	92	93	96	96	96	96	96	96	96	96	96	98	100	100	99	99	99	92	96	99	99	98	97	95	87
BCAM	15	1891	100	100	99	90	81	73	94	92	93	92	85	95	90	94	91	95	90	72	74	74	80	67	73	62	74	72	85	98	99	85	95	78	54	68	83	96	71	86	50	21
BCAN	13	2810	100	93	100	98	94	93	99	99	99	99	99	99	98	99	99	98	98	88	90	94	85	86	89	81	89	87	91	100	100	93	99	86	68	79	95	99	84	92	71	37
BCAP29	8	1047	100	100	100	99	99	99	100	100	99	99	99	100	99	100	99	100	99	100	100	100	100	100	100	100	100	100	97	100	100	99	98	98	89	96	99	98	98	96	95	88
BCAP31	8	942	78	80	78	82	82	74	83	82	83	83	83	83	80	83	83	83	83	76	77	76	78	78	77	69	76	75	79	100	99	64	67	80	65	67	94	96	55	52	64	43
BCAR1	14	2982	87	89	87	72	56	51	77	76	74	73	74	77	80	73	79	76	75	31	38	33	38	31	32	26	22	27	76	98	98	75	82	56	44	59	78	92	66	78	30	14
BCAR3	11	2478	100	97	100	99	99	96	99	99	99	100	100	99	100	100	99	100	99	96	93	98	95	98	97	95	95	99	95	100	100	98	99	93	81	90	98	99	94	96	85	67
BCAS1	11	1755	100	100	100	99	99	99	99	100	100	100	100	100	100	100	100	100	100	99	100	99	100	99	99	99	100	99	97	100	100	98	99	98	88	94	100	99	96	98	92	80
BCAS2	7	678	100	100	100	100	100	100	100	100	100	100	100	100	100	100	100	100	100	95	95	96	97	97	93	93	96	97	96	100	100	99	97	94	84	89	98	96	95	88	83	74
BCAS3	24	2787	98	98	0	0	0	0	0	0	0	0	0	0	0	0	0	0	0	98	98	98	98	98	98	97	98	98	97	100	100	98	96	97	90	92	99	99	94	94	89	81
BCAS4	6	709	100	86	86	60	60	60	60	60	60	60	60	60	60	60	60	60	60	56	50	54	60	58	59	55	51	59	81	96	98	81	90	73	49	60	77	86	60	65	45	25
BCAT1	13	1206	0	0	0	0	0	0	0	0	0	0	0	0	0	0	0	0	0	0	0	0	0	0	0	0	0	0	98	100	100	99	99	98	94	95	99	99	97	98	92	87
BCAT2	11	1179	100	100	100	95	85	78	98	95	97	97	97	99	98	98	97	97	97	79	80	84	78	74	82	77	75	81	90	100	100	92	97	83	67	77	90	99	83	89	62	38
BCCIP	9	1169	100	92	100	100	100	100	100	100	100	100	100	100	100	100	100	100	100	99	100	100	99	100	99	99	100	100	97	100	100	98	98	96	91	94	99	99	97	96	89	84
BCDIN3D	2	879	100	100	100	98	92	92	100	100	100	100	100	100	100	100	100	100	100	96	99	98	98	97	98	96	85	96	95	100	100	98	98	90	84	87	96	98	95	94	73	66
BCHE	3	1809	100	100	100	97	99	99	99	98	93	94	95	99	93	99	96	98	99	100	100	100	100	100	100	100	100	100	98	100	100	99	98	98	92	96	99	99	98	98	94	88
BCKDHA	9	1338	100	100	100	99	98	96	100	100	100	100	100	100	100	99	100	100	100	65	70	63	71	67	59	55	63	71	90	100	100	94	97	84	68	80	94	99	86	90	74	39
BCKDHB	10	1179	100	100	100	91	82	82	91	90	94	90	95	97	98	94	91	85	95	83	83	83	83	83	83	83	83	83	91	99	100	89	93	83	82	82	86	97	81	88	71	69
BCKDK	11	1243	99	100	99	97	91	87	99	95	98	100	98	99	99	98	99	96	99	85	85	84	84	83	83	84	90	83	90	100	100	91	97	84	66	78	94	99	81	91	66	36
BCL10	3	702	100	100	100	99	99	99	100	100	100	100	100	99	100	100	100	100	100	93	96	91	94	91	98	91	91	92	97	100	100	99	98	97	88	93	95	100	98	95	92	82
BCL11A	5	2610	99	97	99	84	71	70	81	91	90	83	79	92	88	86	86	89	80	90	90	92	91	85	94	80	90	94	88	100	100	91	95	83	63	76	91	98	82	86	64	37
BCL11B	4	2685	100	87	100	60	32	27	67	61	68	68	61	71	68	73	62	62	62	36	37	45	40	26	35	25	39	41	65	95	95	65	63	54	18	38	39	73	42	39	29	7
BCL2	2	753	95	77	95	66	60	58	65	67	68	72	65	67	68	67	67	67	68	84	82	80	83	83	90	90	78	84	77	93	99	78	87	61	46	62	66	96	66	79	45	23
BCL2A1	3	584	90	90	90	90	90	90	90	90	90	90	90	90	90	90	90	90	90	90	90	90	90	90	90	90	90	90	98	100	100	100	98	99	91	95	100	98	98	95	96	84
BCL2L1	2	702	100	100	100	99	100	100	100	100	100	99	100	100	100	100	99	100	100	98	99	99	99	96	99	99	98	99	94	100	100	95	99	87	82	86	98	99	89	93	75	61
BCL2L10	2	615	100	100	100	58	20	20	65	53	77	72	62	73	63	69	53	58	68	31	42	30	36	20	43	20	30	28	73	100	100	71	81	54	35	43	48	88	42	38	26	17
BCL2L11	4	722	100	82	100	95	72	71	99	98	100	100	100	99	99	99	100	100	99	82	82	82	82	82	82	82	82	82	95	100	100	97	98	94	80	90	99	99	93	90	87	71
BCL2L12	7	1005	100	93	100	88	58	50	96	94	95	98	96	92	93	89	95	97	94	49	55	45	63	41	50	44	47	45	85	100	100	85	95	75	57	69	93	98	69	82	52	20
BCL2L13	6	1458	100	100	100	98	98	99	99	98	98	96	92	100	100	99	99	100	99	99	99	99	99	99	99	99	99	99	97	100	100	99	99	97	89	93	99	99	95	96	93	78
BCL2L14	6	1065	100	100	100	100	100	100	100	100	100	100	100	100	100	100	100	100	100	99	100	100	100	100	99	100	100	100	98	100	100	99	99	98	93	96	100	99	98	99	95	87
BCL2L15	4	492	100	100	100	100	100	100	100	100	100	100	100	100	100	100	100	100	100	100	100	100	100	100	100	100	100	100	98	100	100	100	100	100	93	97	100	99	98	99	96	87
BCL2L2	2	582	100	100	100	98	94	84	100	100	100	100	99	99	99	100	100	100	100	93	91	96	97	95	95	87	93	89	91	100	100	92	100	82	76	82	94	100	84	95	67	51
BCL3	9	1365	0	95	98	68	57	50	68	74	69	68	74	73	68	72	68	68	68	41	43	41	38	42	44	37	37	44	69	85	93	75	79	57	25	53	71	80	60	67	27	13
BCL6	8	2121	100	99	100	99	99	98	99	100	100	100	99	100	100	100	100	99	100	97	97	98	98	94	98	95	98	99	94	100	100	96	97	90	79	86	98	99	87	91	80	60
BCL6B	8	1440	100	95	0	0	0	0	0	0	0	0	0	0	0	0	0	0	0	80	80	87	86	75	77	86	73	78	89	100	100	95	97	82	60	76	92	97	86	91	61	26
BCL7A	6	696	100	100	100	98	95	95	97	99	98	99	100	98	99	99	99	99	99	81	85	85	85	75	84	74	79	81	88	97	99	92	92	79	67	74	85	86	81	83	66	45
BCL7B	6	609	100	99	100	96	84	84	97	95	99	99	100	99	100	97	100	100	100	81	78	84	81	84	84	80	79	79	86	95	97	87	84	81	71	74	84	86	83	79	76	38
BCL7C	6	654	100	100	100	88	61	57	93	83	96	89	99	93	98	88	98	94	97	92	94	85	98	93	92	88	95	96	88	99	100	91	94	81	62	75	88	97	84	86	63	33
BCL9	7	4281	100	100	100	98	96	92	99	98	99	98	97	99	99	99	99	99	99	99	99	99	99	99	100	99	99	99	94	100	100	97	98	92	78	87	98	99	92	93	83	59
BCL9L	8	4500	100	96	100	82	70	65	83	82	86	84	83	86	88	83	84	87	82	64	71	67	65	63	63	57	63	65	83	98	99	86	93	73	51	67	79	95	73	80	51	22
BCLAF1	11	2763	100	100	100	99	99	99	99	99	99	99	99	99	99	99	99	99	99	99	99	99	99	99	99	99	99	99	96	99	99	98	98	95	90	92	99	98	95	94	85	78
BCMO1	11	1644	100	100	100	100	100	100	100	100	100	100	100	100	100	100	100	100	100	93	94	94	93	93	93	92	93	93	97	100	100	99	99	97	89	93	99	99	96	97	92	77
BCO2	12	1740	100	100	100	100	100	100	100	100	100	100	100	100	100	100	100	100	100	99	100	100	99	100	100	99	100	100	98	100	100	99	98	98	92	96	100	99	98	97	95	88
BCOR	14	5268	98	99	98	99	99	94	99	99	99	99	99	99	99	99	99	99	99	96	95	97	96	97	96	96	96	97	89	100	100	77	84	94	79	80	98	99	63	71	87	62
BCORL1	13	5358	95	88	95	93	92	82	95	95	95	95	95	89	95	95	95	95	95	87	88	86	87	87	87	86	86	89	86	100	100	70	81	90	74	75	96	99	56	69	81	50
BCORL2	2	531	0	0	0	0	0	0	0	0	0	0	0	0	0	0	0	0	0	0	0	0	0	0	0	0	0	0	28	0	0	82	88	0	0	27	0	0	79	86	0	0
BCR	23	3816	100	100	100	81	70	71	83	83	84	85	79	82	84	80	82	80	84	64	67	65	64	63	65	58	64	64	76	93	96	75	76	65	50	62	78	79	68	66	52	30
BCS1L	7	1260	100	100	100	99	100	99	99	99	99	99	99	100	99	99	99	100	99	99	99	99	99	99	99	99	99	100	96	100	100	99	99	95	84	92	99	99	94	98	90	73
BDH1	6	1032	100	100	100	99	100	100	99	100	100	100	100	99	100	100	100	100	100	99	98	99	99	99	99	98	98	98	94	100	100	98	99	93	76	86	98	99	94	95	84	47
BDH2	9	738	100	100	100	99	100	100	100	100	99	100	100	100	100	100	100	100	100	98	99	99	99	98	99	89	99	99	96	100	100	97	98	94	86	87	99	97	91	91	77	65
BDKRB1	1	1062	100	100	100	99	98	97	100	100	100	100	100	100	100	100	100	100	100	99	100	100	99	100	99	99	100	100	93	100	100	95	99	90	75	87	97	99	92	94	83	56
BDKRB2	2	1176	100	100	100	99	100	99	100	100	100	100	100	100	100	100	100	100	100	96	98	95	98	89	97	94	96	97	95	100	100	99	100	93	79	91	99	100	96	98	86	70
BDNF	5	1083	73	73	70	70	70	70	70	70	70	70	70	70	69	70	70	67	70	73	73	73	73	73	73	73	73	73	96	100	100	99	99	95	85	92	98	99	95	97	89	74
BDP1	39	7875	100	100	0	0	0	0	0	0	0	0	0	0	0	0	0	0	0	99	99	99	99	99	99	99	99	99	97	100	99	99	98	98	89	94	98	99	96	96	93	84
BEAN	4	780	0	0	0	0	0	0	0	0	0	0	0	0	0	0	0	0	0	0	0	0	0	0	0	0	0	0	85	99	99	86	94	68	60	66	78	95	66	83	47	24
BECN1	11	1353	100	100	100	99	100	99	100	99	100	100	100	100	100	100	100	100	100	98	99	99	100	94	100	99	98	96	98	100	100	99	99	98	91	95	100	99	97	99	94	84
BEGAIN	6	1782	100	100	100	71	36	40	78	77	78	78	77	83	73	81	73	74	75	26	26	27	28	23	39	16	21	28	70	96	99	76	78	49	24	44	40	86	50	58	19	9
BEND2	14	2426	98	93	93	94	94	94	94	94	94	94	94	94	94	94	94	94	94	93	94	93	93	94	93	93	93	94	91	100	100	84	80	95	90	85	99	98	71	72	85	84
BEND3	3	2487	100	100	100	97	91	89	98	98	99	99	97	99	99	99	99	99	98	88	91	91	92	89	89	77	92	83	89	100	100	89	98	82	65	75	93	99	80	89	58	32
BEND4	5	1605	0	0	0	0	0	0	0	0	0	0	0	0	0	0	0	0	0	0	0	0	0	0	0	0	0	0	80	91	97	77	78	73	62	68	71	78	67	67	66	59
BEND5	6	1266	0	64	59	69	67	61	67	71	71	71	69	69	70	70	71	70	69	64	65	66	64	61	65	64	65	63	86	98	98	86	87	79	70	78	86	96	75	79	69	62
BEND6	5	840	100	100	0	0	0	0	0	0	0	0	0	0	0	0	0	0	0	100	100	100	100	100	100	100	100	100	98	100	100	99	98	99	91	97	100	99	98	98	98	89
BEND7	8	1454	100	95	96	99	99	99	99	99	99	99	99	99	99	99	99	99	99	99	100	100	99	99	99	100	100	100	97	100	100	99	99	97	90	95	99	99	97	98	93	82
BEST1	10	2014	87	89	87	87	79	81	89	90	87	89	88	87	87	88	87	88	88	82	82	83	82	82	81	82	81	82	92	99	100	95	96	90	72	84	90	97	92	89	82	55
BEST2	9	1530	100	100	0	0	0	0	0	0	0	0	0	0	0	0	0	0	0	56	61	52	62	55	58	43	59	56	82	98	100	81	92	71	50	67	82	96	67	79	45	31
BEST3	9	2007	100	100	8	11	11	11	11	11	11	11	11	11	11	11	11	11	11	99	99	99	99	99	99	99	99	99	97	100	100	99	99	97	86	94	99	99	95	97	92	82
BEST4	9	1422	100	100	100	77	75	62	80	80	79	78	77	79	78	80	79	77	78	49	50	50	50	50	47	48	46	50	84	99	99	85	92	74	56	67	80	94	60	82	53	33
BET1	4	357	100	100	100	99	100	99	100	100	99	99	100	100	100	100	100	100	100	99	100	100	100	100	100	100	100	99	96	100	100	99	96	99	84	95	98	99	95	95	93	87
BET1L	4	477	100	100	64	94	96	96	96	96	96	96	96	94	90	92	91	94	90	95	95	95	96	95	96	95	95	95	93	100	100	97	98	94	71	85	96	100	93	95	85	40
BET3L	5	546	0	0	0	0	0	0	0	0	0	0	0	0	0	0	0	0	0	0	0	0	0	0	0	0	0	0	98	100	100	100	100	98	92	97	100	99	98	99	95	93
BEX1	1	378	100	100	100	100	100	100	100	100	100	100	100	100	100	100	100	100	100	100	100	100	100	100	100	100	100	100	86	100	100	71	79	93	75	76	99	99	56	71	77	52
BEX2	3	483	80	81	80	81	81	81	81	81	81	81	81	81	81	81	81	81	81	81	81	81	81	81	81	81	81	81	81	100	100	58	68	85	74	67	89	98	44	48	69	51
BEX4	1	363	100	100	100	99	99	95	100	100	100	100	100	99	100	99	100	100	100	99	100	100	100	100	100	100	100	99	94	100	100	90	81	98	96	91	100	99	92	73	93	88
BEX5	1	336	100	100	100	99	100	98	100	100	100	100	100	100	98	100	100	100	100	100	100	100	100	100	100	100	100	100	89	100	100	72	86	99	78	85	100	100	68	78	92	72
BFAR	7	1353	100	100	100	99	100	99	100	100	99	99	99	100	100	100	99	100	100	99	99	100	99	99	99	99	99	99	97	100	100	98	98	98	89	93	99	99	94	94	94	79
BFSP1	9	2000	99	99	99	80	79	79	81	81	81	81	80	80	81	81	81	81	81	73	75	72	75	71	71	71	74	74	87	95	98	88	86	79	76	78	83	95	78	80	72	62
BFSP2	7	1248	100	100	100	97	89	90	99	99	99	99	98	99	96	99	98	99	99	90	93	94	91	95	90	83	91	87	93	100	100	95	99	86	83	85	96	99	90	96	70	61
BGLAP	4	303	100	100	100	99	100	100	100	100	100	100	100	100	99	100	100	100	100	58	66	61	61	53	54	57	52	57	92	100	100	99	100	88	68	86	98	99	96	99	72	53
BGN	7	1107	100	100	100	98	99	87	100	100	100	100	100	100	100	100	100	100	100	89	91	91	94	89	94	75	85	92	83	100	100	63	82	90	65	70	94	99	43	66	75	43
BHLHA15	1	570	100	100	100	62	34	32	81	74	70	70	65	68	60	61	63	60	65	0	0	0	0	0	0	0	0	0	65	88	96	64	71	49	24	36	44	78	43	31	21	0
BHLHA9	1	707	0	0	0	0	0	0	0	0	0	0	0	0	0	0	0	0	0	0	0	0	0	0	0	0	0	0	45	81	84	48	41	17	0	16	0	59	17	14	6	0
BHLHB9	1	1644	100	100	100	99	100	98	100	100	100	100	100	99	99	100	100	100	100	99	100	100	100	100	99	100	100	100	91	100	100	84	79	96	91	87	99	99	78	72	90	86
BHLHE22	1	1146	100	78	100	24	8	0	22	31	25	25	22	42	24	35	22	29	28	26	25	28	25	26	32	26	25	23	50	79	92	43	39	30	17	22	21	61	15	22	11	4
BHLHE23	1	678	100	76	100	40	10	0	47	43	42	55	44	41	53	55	56	41	37	11	0	3	17	23	10	0	21	14	51	76	94	45	50	30	9	20	8	64	7	35	7	0
BHLHE40	5	1239	100	100	100	99	99	99	100	100	100	100	100	100	100	100	100	100	100	92	93	93	95	95	90	91	89	93	94	99	100	96	99	90	77	86	96	98	89	93	76	63
BHLHE41	5	1449	100	82	100	42	35	35	40	46	43	38	43	47	39	46	40	43	44	30	32	32	33	31	29	29	25	32	62	76	84	66	62	45	36	45	47	61	47	46	37	29
BHMT	8	1221	100	100	100	97	95	95	97	97	97	97	97	97	96	97	96	97	97	93	93	93	93	95	92	94	93	93	94	100	100	94	97	88	84	86	94	97	89	91	78	66
BHMT2	8	1092	100	100	100	96	96	95	97	96	97	96	96	96	96	96	96	97	97	92	93	92	93	92	92	92	90	93	93	100	100	92	96	89	84	82	97	96	77	85	71	66
BICC1	21	2925	100	100	100	99	97	93	99	99	99	98	99	99	99	99	99	99	99	98	98	97	98	97	98	98	97	97	96	99	99	97	97	95	86	92	96	98	92	93	88	83
BICD1	10	2928	100	100	100	99	99	98	100	100	100	99	99	100	100	100	100	99	99	97	97	94	99	97	99	94	98	98	97	100	100	99	99	97	89	94	99	99	96	97	91	79
BICD2	8	2574	100	97	100	97	87	87	98	98	99	99	99	99	99	97	99	97	99	69	71	72	71	65	68	69	68	66	85	96	99	91	91	77	55	71	85	94	78	83	57	28
BID	6	726	100	100	100	98	96	92	96	99	99	99	99	99	99	99	99	99	99	70	69	69	72	74	77	60	59	79	90	100	100	93	99	82	66	79	94	98	88	93	67	34
BIK	4	483	100	90	100	86	76	76	94	85	80	80	95	98	80	84	93	90	88	70	69	67	78	76	67	65	63	76	89	100	100	91	97	83	67	78	79	99	78	89	74	48
BIN1	20	1827	100	98	100	95	93	82	98	94	93	95	93	99	96	98	94	99	94	61	61	61	61	59	65	60	57	61	87	100	100	88	95	80	62	72	86	97	77	84	63	24
BIN2	13	1698	100	100	100	99	97	96	99	98	99	99	99	100	100	99	100	100	99	98	99	98	99	98	98	98	98	98	89	98	100	91	92	84	70	78	90	94	81	86	67	50
BIN3	9	762	0	0	0	0	0	0	0	0	0	0	0	0	0	0	0	0	0	0	0	0	0	0	0	0	0	0	91	99	100	93	98	86	71	80	93	98	82	91	74	42
BIRC2	8	1857	100	100	100	98	100	99	100	99	96	99	98	99	96	99	97	99	98	100	100	100	100	100	100	100	100	100	99	100	100	99	99	99	97	97	100	99	99	97	95	92
BIRC3	8	1815	100	100	100	99	100	100	100	100	99	98	99	100	99	100	99	99	98	100	100	100	100	100	100	100	100	100	98	100	100	100	97	99	93	96	99	99	98	94	96	90
BIRC5	5	601	100	88	100	94	81	80	98	96	93	96	95	99	98	94	99	99	98	89	93	96	91	80	89	84	94	89	87	100	100	91	94	79	59	73	86	88	81	82	55	47
BIRC6	74	14574	0	0	99	97	96	96	98	98	96	96	97	98	98	98	98	98	98	0	0	0	0	0	0	0	0	0	97	99	99	98	97	97	92	95	98	99	96	95	93	87
BIRC7	6	897	100	100	100	96	87	81	99	97	99	99	98	99	99	98	98	99	96	56	54	55	58	57	61	51	60	55	84	99	100	84	95	78	50	65	90	97	66	79	49	8
BIRC8	1	711	100	100	100	99	100	99	100	100	100	100	100	99	100	100	100	99	99	100	100	100	100	100	100	100	100	100	98	100	100	99	98	99	96	97	100	99	98	98	96	91
BIVM	9	1533	98	100	98	99	99	98	100	100	100	100	100	99	100	100	99	100	100	100	100	100	100	100	100	100	100	100	98	100	100	100	99	99	94	97	99	99	99	97	95	90
BLCAP	1	264	100	100	100	97	92	84	99	99	100	100	100	97	100	95	99	99	99	79	82	76	87	79	79	74	73	82	92	100	100	94	100	89	71	75	84	98	83	87	73	25
BLID	1	327	100	100	100	99	98	98	100	100	100	100	100	100	100	100	100	100	100	99	99	99	98	99	99	99	99	100	97	100	100	96	98	97	93	95	97	100	94	96	95	91
BLK	12	1518	100	100	100	96	92	88	98	99	95	96	97	99	99	98	99	95	98	86	89	85	84	83	92	81	84	88	89	99	100	92	95	85	66	79	89	99	82	88	72	42
BLM	21	4254	100	100	100	98	99	99	99	99	99	96	99	98	98	99	96	99	98	99	100	99	100	99	99	99	99	100	98	100	100	99	99	99	93	97	99	99	98	97	95	91
BLMH	12	1368	100	100	100	99	98	99	99	99	99	99	99	99	99	99	99	99	99	98	98	98	98	98	97	98	96	98	97	100	100	98	98	98	90	94	99	98	94	96	94	81
BLNK	17	1371	100	100	100	99	99	99	100	99	99	100	100	100	99	100	100	100	100	99	100	99	99	100	99	99	99	100	97	100	100	99	99	97	91	93	99	99	95	96	92	78
BLOC1S1	4	378	100	100	100	100	100	100	100	100	100	100	100	100	100	100	100	100	100	87	82	81	97	80	90	74	96	92	95	100	100	96	99	94	83	87	97	98	94	94	87	54
BLOC1S2	5	429	100	100	100	92	87	87	97	95	90	98	95	97	97	97	87	87	87	92	89	96	91	93	97	87	92	94	93	100	100	91	96	87	83	86	95	98	87	81	83	72
BLOC1S3	1	609	100	81	100	41	14	21	43	30	50	43	48	46	46	40	52	49	48	11	7	18	25	6	4	4	9	11	53	81	94	42	61	27	12	25	23	70	20	28	11	0
BLVRA	7	891	100	100	100	99	98	99	100	100	100	100	100	99	100	99	99	99	99	99	99	100	100	99	99	99	99	100	97	100	100	99	99	96	88	93	98	100	97	96	92	78
BLVRB	5	621	100	100	100	98	90	91	100	100	100	100	100	100	100	100	100	100	100	61	81	53	65	78	69	36	67	39	84	99	99	87	89	71	56	66	84	90	75	76	52	20
BLZF1	6	1203	100	100	100	93	93	97	94	95	88	93	91	94	92	95	96	93	92	99	100	100	100	100	100	99	100	100	98	100	100	100	99	99	94	96	99	99	98	97	94	88
BMF	3	555	100	100	100	99	99	99	100	100	100	100	100	100	100	100	100	100	100	89	97	82	82	93	89	87	89	93	94	100	100	99	98	93	73	87	99	98	94	91	88	51
BMI1	9	981	100	100	100	97	99	99	100	99	87	97	92	98	98	98	95	99	96	100	100	100	100	100	100	100	100	100	98	100	100	100	97	99	92	96	100	98	98	98	94	85
BMP1	21	3047	100	99	100	97	89	87	98	98	97	96	99	99	99	97	99	99	98	87	86	88	91	81	89	82	90	87	88	99	99	93	95	83	61	77	89	98	83	85	69	36
BMP10	2	1275	100	100	100	99	100	100	100	100	100	100	100	100	100	100	100	99	100	99	100	100	100	99	100	100	99	100	99	100	100	99	99	99	96	97	99	100	98	98	97	90
BMP15	2	1179	100	100	100	99	100	96	100	100	99	100	99	100	100	99	99	99	99	92	94	86	94	96	96	93	87	93	94	100	99	83	91	98	91	89	99	99	77	85	94	79
BMP2	2	1191	100	100	100	96	83	83	98	98	98	99	99	99	99	98	99	98	99	77	81	76	79	70	80	73	75	79	91	100	100	90	95	85	76	79	79	97	78	91	69	59
BMP2K	16	3524	56	51	56	51	51	50	51	49	51	50	50	51	51	51	51	51	51	51	51	51	51	51	51	50	51	51	90	97	98	90	90	85	81	85	91	94	84	87	77	76
BMP3	3	1419	100	100	100	98	96	90	99	99	99	99	99	100	98	99	99	99	99	86	86	84	92	83	94	77	93	79	93	99	100	95	97	90	78	87	94	98	91	93	76	71
BMP4	2	1227	100	100	100	98	96	90	100	98	99	99	99	100	100	100	100	100	100	98	98	98	98	99	98	96	98	99	92	100	100	91	97	89	74	83	96	99	82	92	79	51
BMP5	7	1365	100	100	100	99	100	100	100	100	100	100	99	100	100	100	100	100	100	99	100	100	100	100	100	100	99	100	97	100	100	99	97	97	89	94	98	99	96	96	92	83
BMP6	7	1542	100	94	100	71	65	56	69	71	72	69	69	80	72	82	78	68	74	57	56	56	60	53	56	60	56	56	78	92	97	74	79	64	60	63	64	81	61	70	55	45
BMP7	7	1296	100	100	100	94	82	72	96	97	99	99	97	97	96	93	99	95	97	63	64	64	61	64	66	60	62	66	87	99	100	85	95	79	63	71	79	95	67	84	60	39
BMP8A	7	1209	100	85	100	26	25	24	27	27	28	28	28	21	22	28	28	28	28	27	26	26	25	26	27	27	27	28	24	36	43	18	22	16	12	14	19	22	13	17	6	5
BMP8B	7	1209	100	78	100	27	26	21	27	28	28	28	28	28	28	27	28	28	28	26	27	27	24	27	27	26	25	25	28	39	55	21	26	17	10	14	22	24	14	21	3	1
BMPER	15	2058	100	100	100	98	98	94	99	99	99	99	99	99	98	99	99	97	98	92	94	95	96	93	90	89	91	92	95	100	100	96	98	91	85	89	94	98	92	95	81	73
BMPR1A	11	1599	100	100	100	88	90	87	89	88	85	86	88	88	82	89	90	88	87	89	89	89	89	88	89	88	88	91	87	98	99	83	90	77	72	60	91	75	58	51	43	44
BMPR1B	10	1509	100	95	100	99	99	99	100	100	100	99	100	100	100	100	100	100	100	98	100	95	99	99	96	98	98	100	98	100	100	99	97	97	95	96	99	99	98	96	93	91
BMPR2	13	3117	100	100	100	99	98	98	99	99	99	99	99	99	99	99	99	99	99	99	99	99	99	99	99	99	99	99	98	100	100	99	99	98	93	95	99	98	97	96	93	87
BMS1	22	3849	100	98	100	80	78	83	84	82	79	76	76	84	79	86	77	80	79	91	92	92	91	92	90	91	90	93	74	90	99	69	68	61	55	65	87	81	66	63	47	47
BMX	18	2028	100	100	100	99	99	96	100	99	98	99	99	99	98	100	99	100	100	99	100	100	99	99	100	99	99	99	92	100	100	84	80	98	90	86	99	99	70	73	92	85
BNC1	5	2985	100	98	100	96	96	96	96	96	96	96	96	96	96	96	96	96	96	96	96	96	96	96	96	96	96	96	95	97	97	96	96	95	89	92	96	96	94	95	90	82
BNC2	7	3300	100	98	100	99	99	99	99	100	99	100	99	98	99	99	99	98	99	99	99	99	98	99	99	99	99	99	97	100	100	99	99	97	88	94	99	100	96	97	91	81
BNIP1	7	816	100	100	100	99	100	98	100	99	100	100	99	100	100	100	99	100	100	99	100	99	99	98	99	98	100	99	96	100	100	99	97	95	87	90	97	99	95	93	82	75
BNIP2	10	1308	0	0	73	76	76	75	76	76	75	76	76	76	76	76	76	76	76	0	0	0	0	0	0	0	0	0	89	99	99	89	95	79	76	80	83	98	81	83	71	66
BNIP3	6	585	100	100	100	93	92	92	92	92	92	92	92	98	92	99	93	92	92	92	92	91	92	92	92	92	91	92	87	94	100	91	95	82	60	70	89	93	72	81	50	33
BNIP3L	6	660	100	100	100	96	84	84	97	98	99	99	94	99	99	99	99	98	97	89	90	90	85	98	96	84	84	84	93	99	100	95	92	91	80	85	84	97	88	84	84	71
BNIPL	10	1074	100	100	77	81	80	80	81	81	81	81	81	81	81	81	81	81	81	98	99	100	99	98	99	94	98	98	97	100	100	99	99	99	86	95	99	99	97	98	93	84
BOC	18	3345	100	100	100	99	98	97	99	99	99	99	99	100	99	99	100	99	99	86	90	90	86	82	91	81	77	87	91	100	100	95	98	85	72	81	95	99	85	92	71	44
BOD1	4	586	95	95	95	55	54	54	54	54	54	54	54	59	58	54	54	54	54	54	54	53	53	54	54	54	54	54	77	92	96	74	84	59	60	70	78	92	66	74	57	55
BOD1L	26	9156	0	0	100	97	96	97	98	98	98	97	98	98	97	98	98	98	98	0	0	0	0	0	0	0	0	0	96	98	99	97	97	95	92	94	97	98	95	96	92	86
BOK	4	639	100	98	100	65	60	59	65	65	65	65	65	70	65	65	65	65	65	34	37	31	36	28	43	37	24	35	75	95	99	81	80	64	32	56	61	90	65	67	45	9
BOLA1	1	414	100	100	100	93	70	78	98	99	96	98	92	96	96	99	98	98	94	77	91	86	55	81	69	53	87	92	85	100	100	82	97	77	56	67	77	97	64	89	46	30
BOLA2	6	918	100	100	100	0	0	0	0	0	0	0	0	0	0	0	0	0	0	0	0	0	0	0	0	0	0	0	0	0	0	0	0	0	0	0	0	0	0	0	0	0
BOLA2B	6	918	100	100	100	0	0	0	0	0	0	0	0	0	0	0	0	0	0	0	0	0	0	0	0	0	0	0	0	0	0	0	0	0	0	0	0	0	0	0	0	0
BOLA3	4	395	100	100	100	86	86	86	86	86	86	86	86	86	86	86	86	86	86	86	86	86	86	86	86	86	86	86	88	97	97	92	92	77	72	71	85	93	76	84	44	46
BOLL	11	888	100	100	100	99	99	99	100	100	100	99	99	99	99	100	99	99	100	99	100	99	99	100	99	99	100	99	97	100	100	99	97	99	87	94	98	94	97	92	94	87
BOP1	16	2241	100	100	100	12	12	12	12	12	12	12	12	12	12	12	12	12	12	11	11	9	12	12	12	9	12	12	13	14	16	13	14	12	8	10	12	12	11	12	11	1
BPGM	2	780	100	100	100	100	100	100	100	100	100	100	100	100	100	100	100	100	100	100	100	100	100	100	100	100	100	100	99	100	100	99	100	99	97	97	100	100	99	99	94	92
BPHL	7	876	0	87	87	87	87	87	87	87	87	87	87	87	87	87	87	87	87	87	87	87	87	87	87	87	87	87	91	97	99	96	95	86	76	83	87	92	84	86	78	71
BPI	15	1464	100	100	100	100	100	100	100	100	100	100	100	100	100	100	100	100	100	97	98	94	95	98	99	93	98	98	95	100	100	97	99	94	84	91	99	98	94	95	83	75
BPIL1	15	1377	100	100	100	99	95	93	100	100	100	100	100	100	100	100	100	100	100	80	79	85	84	80	80	74	74	83	93	100	100	98	98	87	75	84	96	99	92	93	72	51
BPIL2	15	1524	100	100	100	99	100	99	100	100	100	100	100	100	100	100	100	100	100	99	100	99	100	100	100	99	99	100	98	100	100	99	99	98	91	95	99	99	97	97	93	83
BPIL3	15	1361	100	100	100	99	100	99	100	100	100	100	100	100	100	100	100	100	100	92	98	92	96	87	96	87	88	92	96	100	100	98	99	94	87	91	97	99	92	96	86	79
BPNT1	8	927	100	100	0	0	0	0	0	0	0	0	0	0	0	0	0	0	0	99	99	100	99	99	99	99	100	99	97	100	100	99	98	99	89	94	99	98	95	94	93	83
BPTF	30	9141	100	93	100	92	92	90	94	92	91	90	92	93	93	93	93	93	93	93	93	92	93	93	92	93	92	94	91	97	96	92	91	90	81	87	94	93	88	88	83	74
BPY2	12	963	66	61	0	0	0	0	0	0	0	0	0	0	0	0	0	0	0	0	0	0	0	0	0	0	0	0	0	0	0	0	0	0	0	0	0	0	0	0	0	0
BPY2B	12	963	66	61	0	0	0	0	0	0	0	0	0	0	0	0	0	0	0	0	0	0	0	0	0	0	0	0	0	0	0	0	0	0	0	0	0	0	0	0	0	0
BPY2C	12	963	66	61	0	0	0	0	0	0	0	0	0	0	0	0	0	0	0	0	0	0	0	0	0	0	0	0	0	0	0	0	0	0	0	0	0	0	0	0	0	0
BRAF	18	2301	100	95	100	93	94	94	94	93	93	94	93	94	94	94	94	94	94	93	94	93	94	93	94	93	94	94	93	98	99	94	94	91	82	86	93	94	89	88	80	72
BRAP	12	1779	100	100	100	98	95	95	99	99	98	95	99	99	98	98	97	99	98	95	95	95	95	94	95	95	95	95	96	99	100	97	97	97	87	91	95	98	93	96	91	73
BRCA1	23	5658	98	98	98	98	98	98	98	98	98	98	98	98	98	98	98	98	98	98	98	98	98	98	98	98	98	98	98	100	100	99	99	99	94	97	99	99	98	98	96	89
BRCA2	26	10257	100	100	100	97	99	99	99	99	96	95	95	99	97	99	95	95	97	99	100	99	99	100	100	99	100	100	98	100	100	99	98	99	95	97	99	99	98	97	96	91
BRCC3	11	951	0	0	0	0	0	0	0	0	0	0	0	0	0	0	0	0	0	0	0	0	0	0	0	0	0	0	86	100	100	78	71	92	73	69	94	95	49	49	74	55
BRD1	12	3177	100	100	100	98	94	92	99	99	99	99	99	99	100	99	99	99	100	91	92	91	94	92	93	87	88	93	90	100	100	93	97	83	67	79	95	98	85	92	67	40
BRD2	12	2406	100	98	100	97	99	98	97	97	99	97	95	96	97	97	95	97	97	99	99	99	99	99	100	99	99	99	97	100	100	99	99	96	89	93	99	99	97	98	89	75
BRD3	11	2181	100	95	100	98	94	86	99	99	99	99	98	99	99	98	99	99	99	62	59	67	61	69	61	54	60	67	87	99	100	91	95	80	56	71	84	97	74	86	56	26
BRD4	20	4100	99	88	99	82	68	66	83	81	86	84	82	85	86	85	84	86	85	57	55	58	54	61	58	54	57	61	82	97	99	81	87	69	57	66	75	91	69	74	52	33
BRD7	17	1959	99	100	99	97	94	92	98	93	98	97	97	97	98	99	98	98	98	97	99	97	96	95	98	96	98	96	92	100	100	94	94	85	78	77	95	92	74	85	62	53
BRD8	29	3987	100	100	100	99	99	99	99	100	99	99	100	99	99	99	99	99	99	99	99	99	99	99	99	99	99	99	98	100	100	99	99	98	93	96	99	99	97	97	92	89
BRD9	16	1794	77	77	77	72	71	71	72	72	72	72	72	72	72	72	72	72	72	68	67	66	69	67	69	69	66	68	89	99	97	90	91	83	71	77	90	93	82	83	71	45
BRDT	18	2844	100	96	100	95	96	97	98	91	94	89	87	98	94	98	95	97	96	100	100	100	100	100	100	100	100	100	98	100	100	99	98	98	94	96	99	99	98	96	94	88
BRE	13	1355	100	100	100	99	99	99	100	98	99	99	99	100	99	100	100	99	99	99	100	100	99	100	99	100	99	100	98	100	100	99	99	99	94	95	99	99	97	97	95	85
BRF1	18	2034	100	100	100	96	86	82	98	99	99	94	99	99	97	97	99	98	98	76	82	81	78	79	70	70	74	75	87	98	99	91	94	79	60	71	82	95	81	85	58	24
BRF2	4	1260	100	100	100	99	99	98	100	100	99	99	99	100	100	100	100	100	100	98	99	99	99	98	98	91	98	99	94	100	100	97	98	88	80	85	96	99	93	93	73	55
BRI3	4	430	87	87	87	54	54	54	54	54	54	54	54	54	54	54	54	54	54	54	54	54	54	54	54	54	54	54	61	82	86	61	63	51	22	46	63	64	54	51	30	11
BRI3BP	3	756	100	85	100	71	71	71	71	71	71	71	71	71	71	71	71	71	71	69	67	71	68	67	68	70	69	74	70	82	90	69	71	63	45	55	68	71	59	67	41	26
BRIP1	19	3750	100	100	100	99	99	99	100	99	98	98	99	99	100	100	99	100	99	99	100	100	100	100	100	99	100	100	98	100	100	99	98	98	94	97	99	99	98	97	95	92
BRIX1	10	1062	100	100	100	91	89	82	99	92	82	92	88	97	91	99	90	92	93	84	84	84	84	84	83	83	83	85	96	100	100	98	97	97	87	92	99	98	95	94	91	74
BRMS1	10	881	84	84	84	99	99	97	100	99	99	100	96	99	97	99	99	99	99	81	82	82	82	81	81	81	81	81	94	100	100	97	99	89	77	84	97	99	90	94	74	48
BRMS1L	10	972	100	99	100	99	99	97	100	100	100	100	99	100	100	100	100	100	100	92	99	94	86	95	93	91	85	95	97	100	100	99	98	98	89	93	98	97	97	96	94	78
BRP44	5	384	100	100	100	96	82	90	100	98	99	92	95	100	99	100	97	100	96	71	71	71	71	71	71	71	71	71	93	100	100	94	93	95	80	83	93	98	82	89	80	59
BRP44L	4	329	99	100	99	97	89	78	100	99	99	100	100	100	100	100	100	99	99	79	91	78	78	78	77	78	78	78	92	100	100	96	95	89	75	83	78	97	89	88	79	69
BRPF1	13	3663	100	97	100	97	95	94	98	95	97	98	97	99	97	98	96	98	98	95	96	96	95	94	96	91	95	96	94	100	100	96	99	91	77	87	96	99	90	95	81	59
BRPF3	12	3618	100	96	100	99	98	96	99	99	100	100	99	99	98	99	99	99	99	91	90	93	93	91	92	90	90	91	95	100	100	97	99	95	83	90	98	99	94	96	86	67
BRS3	3	1200	100	100	100	99	100	99	100	100	100	100	100	99	99	100	100	100	100	100	100	100	100	100	100	100	100	100	96	100	100	89	92	99	96	93	100	99	82	91	96	91
BRSK1	19	2337	100	98	100	78	67	64	81	75	78	81	78	81	81	79	83	82	79	71	71	71	71	70	72	67	65	78	81	98	99	80	88	71	53	66	73	92	66	77	59	30
BRSK2	20	2007	100	100	0	0	0	0	0	0	0	0	0	0	0	0	0	0	0	46	48	47	50	41	54	39	45	45	79	99	100	85	84	72	34	60	70	91	72	65	49	11
BRWD1	42	7216	100	100	100	97	97	96	97	97	97	98	97	98	98	98	97	98	97	97	97	98	97	98	98	97	97	97	96	99	99	98	96	96	90	94	97	97	95	95	92	87
BRWD3	41	5409	100	97	100	98	98	92	99	98	98	98	97	97	96	99	99	99	99	99	99	99	98	99	99	99	99	99	91	100	100	82	76	97	89	86	98	98	76	66	92	87
BSCL2	11	1389	86	87	86	93	93	93	93	93	93	93	93	93	93	93	93	93	93	86	84	84	90	86	87	82	91	86	96	100	100	98	99	97	83	90	99	99	94	96	88	60
BSDC1	11	1344	0	97	97	97	97	96	97	97	97	97	96	97	96	97	97	97	96	85	88	89	83	84	86	85	82	83	94	100	100	97	98	94	78	87	97	99	87	94	83	60
BSG	9	1190	100	100	100	90	65	66	95	91	92	93	96	96	98	93	94	94	92	42	51	52	38	45	50	31	31	36	82	99	100	87	93	70	43	62	80	93	75	70	44	12
BSN	10	11781	100	98	100	92	85	81	94	95	94	95	92	94	93	94	94	95	93	81	80	82	82	79	85	73	80	84	89	98	99	92	97	82	65	76	92	97	83	90	64	31
BSND	4	963	100	100	100	99	99	97	99	100	100	100	99	100	100	100	100	100	99	94	95	94	89	98	94	97	91	96	93	100	100	94	98	92	77	84	97	98	86	94	78	49
BSPH1	5	399	0	0	0	0	0	0	0	0	0	0	0	0	0	0	0	0	0	0	0	0	0	0	0	0	0	0	98	100	100	100	95	100	96	95	100	99	96	95	95	87
BSPRY	6	1209	100	95	0	0	0	0	0	0	0	0	0	0	0	0	0	0	0	76	76	73	82	69	77	75	74	81	83	89	97	85	89	77	63	74	83	93	71	81	69	48
BST1	9	957	100	91	100	80	80	80	80	80	80	80	80	80	80	80	80	80	80	80	80	80	80	80	80	80	80	80	91	99	99	90	95	88	77	82	85	95	78	88	74	71
BST2	4	543	100	100	100	94	75	74	98	93	96	99	99	100	100	98	99	100	99	94	89	93	98	88	97	96	93	97	90	100	100	95	92	89	65	76	92	97	83	76	71	34
BSX	3	702	100	100	0	0	0	0	0	0	0	0	0	0	0	0	0	0	0	51	56	56	50	35	59	52	47	52	87	99	99	91	91	74	70	69	83	95	77	80	42	38
BTAF1	38	5550	100	100	100	98	98	98	99	98	97	95	95	99	98	99	97	99	97	99	99	99	99	99	99	100	99	99	98	100	100	99	98	98	94	96	99	99	98	96	94	90
BTBD1	8	1449	100	93	100	88	72	71	86	85	97	95	93	91	95	82	91	94	94	77	78	76	80	76	77	72	77	79	86	97	99	87	89	81	65	77	81	95	79	76	73	61
BTBD10	8	1428	100	100	100	98	99	99	100	99	98	92	98	99	98	100	99	99	99	100	100	100	100	100	100	100	100	100	96	100	100	95	96	94	90	89	99	98	92	92	79	73
BTBD11	18	3416	100	94	97	78	67	67	81	79	80	76	77	83	80	81	81	80	77	64	65	63	63	64	67	60	63	65	82	93	99	84	86	73	54	70	80	92	76	75	59	37
BTBD12	14	5505	100	100	100	98	93	94	99	99	96	99	98	99	97	99	97	99	98	91	89	91	92	91	92	87	91	92	91	100	99	92	98	88	72	81	94	98	83	93	73	47
BTBD16	15	1521	100	100	100	100	100	100	100	100	100	100	100	100	100	100	100	100	100	99	99	99	99	99	99	98	99	99	96	100	100	98	98	95	88	92	99	99	95	95	84	78
BTBD17	3	1437	100	100	100	53	38	28	66	59	56	53	55	66	59	63	52	53	44	24	24	26	25	27	23	20	24	23	69	88	99	63	84	48	33	43	42	86	42	63	18	6
BTBD18	2	2139	0	0	0	0	0	0	0	0	0	0	0	0	0	0	0	0	0	0	0	0	0	0	0	0	0	0	98	99	100	99	100	97	91	94	99	99	98	98	93	79
BTBD19	8	876	0	0	0	0	0	0	0	0	0	0	0	0	0	0	0	0	0	0	0	0	0	0	0	0	0	0	85	100	100	87	96	73	57	69	84	95	72	85	57	24
BTBD2	9	1578	100	83	100	77	69	69	81	74	74	77	81	85	83	82	82	77	74	44	51	55	49	31	46	37	44	38	68	86	84	75	72	57	34	52	67	70	64	61	42	9
BTBD3	4	1569	100	98	100	99	100	99	100	99	100	100	100	100	100	100	100	100	100	99	99	99	100	99	100	99	98	100	98	100	100	98	99	98	93	95	100	100	97	97	93	86
BTBD6	4	1458	0	85	84	82	69	65	84	84	85	86	85	84	86	85	85	84	86	76	74	77	77	78	77	76	76	77	72	87	91	73	74	66	44	55	72	80	61	65	38	15
BTBD7	11	3470	100	96	100	99	99	97	100	99	99	99	99	100	99	99	99	100	100	99	99	98	99	99	99	99	98	99	95	100	100	97	96	91	83	90	98	98	93	94	83	76
BTBD8	9	1137	100	100	100	94	95	91	100	92	94	89	91	98	92	99	94	100	91	91	93	93	86	91	93	87	86	98	96	100	100	98	96	95	87	92	98	98	94	95	85	81
BTBD9	11	1934	84	84	0	0	0	0	0	0	0	0	0	0	0	0	0	0	0	85	85	85	85	85	85	85	85	85	98	100	100	98	99	98	94	95	99	99	97	97	92	86
BTC	5	537	100	100	100	90	87	88	94	88	88	87	88	98	88	96	88	88	88	87	87	87	87	87	87	87	87	87	96	100	100	98	97	92	90	89	95	98	94	91	83	76
BTD	4	1632	100	100	100	99	99	99	100	99	99	100	99	100	100	100	99	100	100	99	100	98	99	99	100	100	99	100	97	100	100	98	99	98	90	95	100	99	97	97	93	83
BTF3	6	621	100	100	100	94	92	76	97	93	79	97	96	100	99	98	99	99	99	78	78	78	78	76	78	78	78	78	86	100	100	89	85	79	63	67	82	92	75	64	49	38
BTF3L4	5	477	100	100	100	75	78	85	68	78	84	79	71	75	72	71	82	68	70	82	83	81	80	82	83	77	81	85	91	100	100	91	93	86	77	65	96	81	66	59	47	39
BTG1	2	516	100	99	100	97	86	82	100	98	100	99	100	100	100	100	100	100	100	97	96	98	98	97	99	95	98	99	90	99	100	91	94	88	67	79	77	96	87	84	67	61
BTG2	2	477	100	100	100	95	93	64	99	96	98	94	96	99	100	99	99	97	99	63	66	67	67	52	65	60	63	68	82	100	100	80	94	67	51	68	82	97	79	75	43	32
BTG3	5	891	85	85	85	85	85	85	85	85	85	85	85	85	85	85	85	85	85	85	85	85	85	85	85	85	85	85	93	99	100	96	97	87	81	88	98	98	88	87	80	74
BTG4	5	672	100	100	100	99	100	99	100	100	100	100	100	100	100	100	100	100	100	99	100	100	99	100	100	100	100	100	99	100	100	100	100	100	95	98	100	100	99	99	97	92
BTK	18	1980	100	100	100	99	99	99	100	100	100	100	100	100	100	100	100	100	100	99	100	99	100	99	100	99	99	100	94	100	100	89	87	98	91	90	99	99	82	83	95	83
BTLA	5	870	100	100	100	99	99	98	100	100	100	100	100	100	100	100	100	100	100	100	100	100	100	100	100	100	100	100	98	100	100	100	99	99	94	97	100	99	98	98	98	90
BTN1A1	7	1581	100	100	100	98	95	93	100	99	100	99	99	99	97	99	100	98	99	99	99	99	98	99	99	99	99	98	95	100	100	96	99	93	85	91	98	99	93	97	88	71
BTN2A1	8	1607	98	98	98	98	98	98	98	98	98	98	98	98	98	98	98	98	98	98	98	98	98	98	98	98	98	98	89	100	100	89	92	86	70	81	99	97	81	88	72	48
BTN2A2	7	1572	100	96	100	99	99	100	100	100	100	100	100	100	100	100	100	100	100	99	100	99	100	100	100	99	100	100	91	100	100	94	95	85	71	82	99	98	86	85	77	49
BTN3A1	11	1702	90	90	90	70	69	67	70	70	70	70	70	73	70	70	73	70	70	71	73	71	72	69	70	71	70	73	84	98	100	77	88	72	67	72	81	85	74	76	64	53
BTN3A2	7	1005	100	100	100	65	65	63	65	65	65	65	65	65	65	65	65	65	65	62	60	62	64	62	64	61	61	64	69	97	100	61	61	54	43	49	67	63	47	54	32	34
BTN3A3	9	1755	100	98	100	80	79	79	80	80	80	80	80	80	80	80	80	80	80	78	78	78	76	78	81	78	77	81	80	98	97	75	81	67	60	68	87	82	63	71	56	47
BTNL2	6	1368	100	100	100	99	100	99	100	99	99	99	99	99	100	100	99	99	99	97	98	98	95	97	99	95	98	96	97	100	100	99	99	97	90	93	99	99	97	97	90	74
BTNL3	8	1401	0	0	0	0	0	0	0	0	0	0	0	0	0	0	0	0	0	0	0	0	0	0	0	0	0	0	88	100	100	91	96	85	59	78	92	89	84	85	73	44
BTNL8	9	1655	98	98	63	57	58	58	58	58	58	58	58	58	58	56	57	57	56	89	91	91	91	91	90	86	88	88	32	96	90	2	1	0	1	81	95	85	85	90	79	53
BTNL9	10	1608	100	92	100	70	51	50	80	73	73	75	71	82	74	77	72	70	67	65	67	66	66	67	64	62	64	66	79	96	99	78	84	68	47	60	61	89	60	67	51	34
BTRC	14	1818	100	100	100	99	98	97	100	100	97	100	99	100	100	100	99	99	99	97	97	97	97	97	97	97	97	97	98	100	100	98	98	98	92	95	98	98	97	96	94	86
BUB1	25	3258	100	100	100	99	99	99	100	99	99	99	99	100	99	99	99	99	100	99	99	100	99	99	99	99	99	99	98	100	100	99	99	98	94	96	99	99	97	97	94	89
BUB1B	23	3153	100	100	100	99	99	99	100	100	100	99	100	100	100	100	100	100	100	98	98	98	99	98	98	98	98	98	98	100	100	99	99	98	95	97	99	99	98	98	96	89
BUB3	8	997	100	100	100	99	100	99	100	100	100	100	100	100	100	100	100	100	100	99	99	100	100	99	99	99	100	100	94	100	100	97	97	93	81	89	99	99	94	95	83	65
BUD13	10	1860	100	100	100	94	92	91	98	93	92	92	92	98	94	99	99	92	95	92	92	92	95	92	92	92	92	92	96	100	100	96	98	95	86	91	96	98	91	95	89	77
BUD31	4	435	100	100	100	100	100	100	100	100	100	100	100	100	100	100	100	100	100	99	100	100	99	98	100	99	100	100	95	100	100	96	98	95	82	88	100	99	89	89	89	64
BVES	7	1083	100	94	100	99	100	100	100	100	99	100	100	100	100	100	100	100	100	100	100	100	100	100	100	100	100	100	99	100	100	99	99	99	96	97	100	99	98	97	95	91
BYSL	7	1314	100	100	100	95	78	78	98	95	98	99	96	99	99	98	98	99	98	87	86	90	87	86	91	84	90	85	92	100	100	90	98	90	73	82	92	99	81	95	73	56
BZRAP1	31	5574	100	98	100	92	78	71	94	93	96	95	96	96	95	96	97	96	96	71	75	74	73	69	70	63	68	74	89	99	100	91	98	82	66	77	95	98	79	92	63	33
BZW1	11	1062	0	0	0	0	0	0	0	0	0	0	0	0	0	0	0	0	0	0	0	0	0	0	0	0	0	0	95	100	100	95	98	94	86	82	98	95	85	85	69	61
BZW2	11	1260	100	94	100	99	97	99	100	99	100	98	99	100	100	100	99	100	100	97	98	98	99	98	95	93	98	97	97	100	100	99	98	96	91	94	99	99	96	94	91	83
C10orf10	1	639	100	100	100	96	90	82	99	98	99	99	94	100	99	98	99	98	96	39	31	51	40	44	41	34	28	39	88	96	100	94	97	76	67	75	92	98	87	90	49	33
C10orf105	1	402	0	0	0	0	0	0	0	0	0	0	0	0	0	0	0	0	0	0	0	0	0	0	0	0	0	0	83	96	100	83	95	68	57	64	83	99	54	83	46	19
C10orf107	6	627	100	100	100	99	100	100	100	100	100	99	100	100	100	100	100	100	100	100	100	100	100	100	100	100	100	100	99	100	100	100	98	99	95	96	100	99	97	98	95	90
C10orf11	6	597	100	100	100	100	100	100	100	100	100	100	100	100	100	100	100	100	100	100	100	100	100	100	100	100	100	100	97	100	100	100	97	98	88	93	98	99	97	95	93	78
C10orf111	1	468	100	100	100	100	100	100	100	100	100	100	100	100	100	100	100	100	100	100	100	100	100	100	100	100	100	100	96	100	100	98	97	95	85	93	99	99	95	95	91	80
C10orf113	2	503	87	98	87	95	100	100	93	99	100	100	96	88	93	93	91	91	93	100	100	100	100	100	100	100	100	100	96	99	100	94	97	94	90	93	99	99	93	97	88	85
C10orf114	2	411	100	100	100	58	16	12	76	72	65	67	69	67	51	73	64	67	58	55	49	60	51	55	61	57	53	56	74	95	100	74	87	48	37	50	53	94	45	62	31	14
C10orf116	3	231	100	100	100	99	100	98	100	100	100	100	100	100	100	100	100	100	100	68	67	71	64	69	72	72	67	67	87	100	100	89	96	67	71	66	91	98	81	88	19	22
C10orf118	15	2697	100	100	100	99	99	99	100	99	100	100	100	99	100	100	100	100	100	100	100	100	100	100	100	100	100	100	98	100	100	99	98	99	92	96	99	99	99	96	96	88
C10orf119	16	1929	100	100	100	96	96	96	96	96	96	96	96	96	96	96	96	96	96	96	96	96	96	96	96	96	96	96	97	99	99	99	96	96	92	94	96	96	97	94	92	87
C10orf12	1	3744	100	100	100	99	100	99	100	100	100	99	99	99	99	99	98	100	98	99	100	99	99	99	99	99	99	100	98	100	100	99	99	98	93	96	99	99	98	98	93	87
C10orf120	3	1008	100	100	100	99	100	100	100	99	99	99	100	100	99	100	99	99	99	100	100	100	100	100	100	100	100	100	99	100	100	100	100	99	95	97	100	99	98	98	95	89
C10orf122	4	561	0	0	0	0	0	0	0	0	0	0	0	0	0	0	0	0	0	0	0	0	0	0	0	0	0	0	98	100	100	99	97	100	93	94	100	99	98	96	94	79
C10orf125	7	472	85	85	85	82	80	63	81	81	81	81	81	92	81	93	81	81	81	30	34	33	36	29	18	33	25	35	80	92	100	82	89	76	42	60	67	95	71	72	43	13
C10orf128	6	318	100	100	0	0	0	0	0	0	0	0	0	0	0	0	0	0	0	96	98	99	96	85	99	93	98	98	95	99	100	97	100	96	80	90	100	99	92	96	88	66
C10orf129	10	1443	0	45	40	46	46	46	46	46	46	46	46	46	46	46	46	46	46	46	46	46	46	46	46	46	46	46	98	100	100	99	99	98	92	96	99	99	97	97	94	87
C10orf131	6	531	0	0	0	0	0	0	0	0	0	0	0	0	0	0	0	0	0	0	0	0	0	0	0	0	0	0	98	100	100	99	98	99	96	96	100	99	98	94	96	93
C10orf137	24	3615	100	100	100	98	98	98	99	99	94	96	98	99	99	99	99	97	98	99	99	99	99	99	99	99	99	99	98	99	100	99	99	96	92	94	98	99	96	96	92	85
C10orf140	1	2727	0	0	0	0	0	0	0	0	0	0	0	0	0	0	0	0	0	0	0	0	0	0	0	0	0	0	76	87	91	75	77	69	57	65	70	82	70	68	59	39
C10orf18	18	7293	100	100	0	0	0	0	0	0	0	0	0	0	0	0	0	0	0	99	100	99	100	100	99	99	99	99	98	100	100	99	99	99	94	97	99	99	99	98	96	90
C10orf2	5	2070	99	100	99	99	99	99	100	100	100	100	99	100	99	99	99	100	99	99	99	99	99	99	99	98	99	99	95	99	100	99	99	95	81	90	99	99	96	97	88	62
C10orf25	2	369	100	72	100	99	96	92	99	99	100	100	100	99	100	100	100	100	100	94	94	90	98	98	82	93	98	98	93	100	100	96	95	91	76	86	94	97	90	91	82	61
C10orf26	5	1119	91	91	91	85	80	81	90	89	91	84	84	83	83	84	88	85	88	86	83	89	88	84	89	83	85	89	89	98	100	91	96	83	64	79	95	97	85	92	69	34
C10orf27	9	1056	100	100	100	100	100	100	100	100	100	100	100	100	100	100	100	100	100	83	85	81	84	87	88	78	76	87	93	98	100	95	99	94	75	87	98	99	89	94	85	54
C10orf28	6	2337	100	100	100	99	100	99	100	100	100	100	100	100	99	100	100	100	100	100	100	100	100	100	100	100	100	100	99	100	100	99	100	99	96	98	100	100	99	99	97	93
C10orf32	5	321	0	100	99	99	100	99	100	100	100	100	100	100	100	100	100	100	100	88	99	85	98	81	90	79	87	89	97	100	100	99	98	98	85	92	99	100	95	95	93	69
C10orf35	2	366	100	100	100	99	98	94	100	100	100	100	100	100	100	100	100	100	100	97	98	98	97	100	100	92	98	97	95	99	100	96	100	89	85	89	99	99	93	97	75	73
C10orf4	13	948	100	100	100	97	98	99	99	99	97	95	91	100	98	100	95	99	92	99	100	100	100	100	100	99	100	100	97	99	100	100	93	98	91	94	99	97	96	93	93	87
C10orf46	9	1110	100	100	0	0	0	0	0	0	0	0	0	0	0	0	0	0	0	83	81	84	90	82	94	78	76	81	88	92	100	90	93	81	71	76	74	95	76	82	70	61
C10orf47	3	1308	100	93	100	46	39	36	53	43	45	49	47	53	44	48	39	52	47	38	38	44	45	31	47	38	33	33	69	93	93	72	69	59	29	46	45	68	49	59	43	10
C10orf53	4	539	100	100	87	86	84	69	87	87	87	87	87	87	87	87	87	87	87	82	82	82	82	82	82	82	82	82	95	99	100	97	99	92	83	89	92	98	94	97	79	73
C10orf54	7	936	100	100	100	97	90	90	99	93	99	99	94	100	99	99	99	98	96	66	84	73	61	59	66	61	60	65	89	97	99	92	96	83	64	74	94	98	80	88	61	24
C10orf55	2	456	12	30	24	80	74	73	79	82	99	84	72	74	79	82	75	80	87	65	65	58	65	66	79	57	62	71	92	99	100	92	99	91	71	86	96	100	92	94	86	49
C10orf57	4	372	100	100	100	100	100	100	100	100	100	100	100	100	100	100	100	100	100	79	76	76	91	80	76	76	77	77	94	99	100	91	96	91	86	84	91	99	80	90	73	71
C10orf58	5	690	100	100	100	100	100	100	100	100	100	100	100	100	100	100	100	100	100	100	100	100	100	100	100	100	100	100	97	100	100	98	99	97	87	93	100	99	95	96	90	79
C10orf62	1	672	100	100	100	99	100	100	100	100	100	100	100	100	100	100	99	100	100	99	100	100	100	99	99	98	99	99	93	99	100	96	99	94	73	86	98	99	94	97	77	51
C10orf67	5	558	0	0	0	0	0	0	0	0	0	0	0	0	0	0	0	0	0	0	0	0	0	0	0	0	0	0	96	100	100	98	98	96	85	93	98	99	96	95	87	85
C10orf68	20	1887	100	100	100	97	99	98	99	99	93	91	95	100	99	99	97	99	99	99	100	100	100	100	99	100	100	100	97	100	100	99	97	98	91	95	99	98	97	95	94	89
C10orf71	2	4394	0	0	0	0	0	0	0	0	0	0	0	0	0	0	0	0	0	0	0	0	0	0	0	0	0	0	93	98	100	95	98	90	76	85	94	99	89	94	81	56
C10orf72	9	1082	100	100	100	94	94	94	94	94	94	94	94	94	94	94	94	94	94	91	81	91	93	94	93	93	91	89	89	95	95	91	94	82	75	83	92	94	86	91	78	56
C10orf76	25	2070	100	100	0	0	0	0	0	0	0	0	0	0	0	0	0	0	0	98	98	98	98	99	98	94	99	99	98	100	100	100	99	98	92	96	100	99	98	98	92	86
C10orf78	4	738	100	100	100	92	98	98	100	99	89	71	76	93	90	99	93	99	97	98	98	98	98	98	98	98	98	98	96	100	100	96	99	96	89	91	99	97	91	95	89	74
C10orf79	38	4998	100	100	100	99	99	99	100	100	99	99	99	100	99	100	99	99	99	98	98	98	98	98	98	98	98	98	98	99	100	99	99	98	92	96	99	99	97	96	93	90
C10orf81	11	1092	99	100	100	99	100	100	100	97	100	98	99	100	100	100	99	100	100	99	99	100	96	99	99	99	100	99	98	100	100	99	99	98	93	96	99	98	98	97	92	90
C10orf82	4	465	100	100	100	100	100	100	100	100	100	100	100	100	100	100	100	100	100	99	100	100	98	99	99	98	99	98	92	100	100	92	96	88	77	86	96	99	87	91	80	63
C10orf84	7	702	100	100	100	99	99	98	100	100	99	99	99	100	100	100	100	100	100	99	100	100	100	100	99	100	100	100	96	100	100	98	98	97	86	92	94	99	93	95	93	80
C10orf88	6	1338	100	100	100	93	86	86	97	97	92	91	86	97	98	98	94	96	95	85	86	85	86	85	86	85	86	85	93	98	100	92	94	92	80	84	87	98	84	91	72	72
C10orf90	9	2100	100	100	100	99	99	99	100	100	99	100	99	100	99	100	99	99	99	99	99	99	99	99	98	99	99	99	95	99	100	97	97	92	83	89	98	99	95	96	82	66
C10orf91	3	438	100	100	100	91	92	95	90	96	97	97	89	88	82	91	91	90	84	89	90	90	89	90	90	89	85	92	89	98	100	95	97	78	64	77	94	99	84	94	49	45
C10orf93	9	1218	0	77	85	85	85	85	85	85	85	85	85	85	85	85	85	85	85	81	85	77	82	84	77	74	83	83	93	98	100	97	97	93	75	86	95	98	93	91	86	55
C10orf95	2	774	100	100	100	11	9	10	19	17	10	10	10	10	10	10	10	10	10	11	15	11	9	9	9	9	10	14	43	55	86	47	41	17	14	21	14	56	16	25	5	8
C10orf96	8	777	100	100	100	90	99	98	96	85	70	69	81	100	91	100	95	98	83	99	100	100	99	100	99	99	99	100	96	100	100	99	96	96	87	94	98	97	97	93	92	85
C10orf99	3	246	100	100	100	100	100	100	100	100	100	100	100	100	100	100	100	100	100	90	99	80	100	98	75	99	67	100	95	100	100	99	97	98	79	90	100	100	91	92	91	66
C11orf1	4	453	100	100	100	100	100	100	100	100	100	100	100	100	100	100	100	100	100	96	99	100	98	92	88	90	100	100	99	100	100	100	99	100	96	96	100	98	99	98	97	85
C11orf10	3	240	100	100	100	100	100	100	100	100	100	100	100	100	100	100	100	100	100	97	100	98	99	95	98	92	98	100	99	100	100	100	100	99	97	96	100	100	98	99	91	86
C11orf16	5	1404	100	100	100	99	100	99	100	100	100	100	100	99	100	100	99	100	99	95	98	95	98	94	94	96	97	86	95	100	100	98	99	94	79	88	99	99	95	95	84	56
C11orf17	5	633	100	100	100	99	97	93	100	100	100	100	100	100	100	100	100	100	100	69	64	66	67	64	64	64	71	88	92	100	99	94	97	85	79	83	88	94	89	90	71	69
C11orf2	10	2349	100	100	100	74	61	58	82	79	71	73	74	83	77	79	75	73	77	55	55	54	56	55	61	49	53	56	80	97	99	81	88	68	44	62	74	96	64	76	44	17
C11orf20	5	603	0	0	0	0	0	0	0	0	0	0	0	0	0	0	0	0	0	0	0	0	0	0	0	0	0	0	88	99	100	95	98	80	54	72	88	97	88	92	48	23
C11orf21	4	537	0	0	0	0	0	0	0	0	0	0	0	0	0	0	0	0	0	0	0	0	0	0	0	0	0	0	87	100	100	88	97	82	59	77	93	98	89	91	78	12
C11orf24	2	1350	100	100	100	100	100	100	100	100	100	100	100	100	100	100	100	100	100	91	92	88	97	89	90	89	87	92	92	100	100	94	98	89	74	83	97	99	84	92	73	56
C11orf30	20	3969	100	100	100	99	99	99	100	99	99	99	99	100	99	100	99	100	99	99	99	99	100	100	100	100	99	99	98	100	100	99	98	99	92	96	99	99	98	97	95	87
C11orf31	3	369	0	0	0	0	0	0	0	0	0	0	0	0	0	0	0	0	0	0	0	0	0	0	0	0	0	0	82	99	100	84	93	59	56	59	57	95	65	86	31	20
C11orf34	4	624	0	0	0	0	0	0	0	0	0	0	0	0	0	0	0	0	0	0	0	0	0	0	0	0	0	0	99	100	100	100	99	99	95	96	100	100	98	96	95	88
C11orf35	14	1905	100	0	100	57	39	33	66	64	53	58	57	70	63	69	59	60	55	0	0	0	0	0	0	0	0	0	72	95	98	74	72	59	33	45	54	81	42	52	36	6
C11orf40	4	654	100	51	100	98	95	93	96	100	100	100	100	100	100	99	99	100	100	82	79	81	83	80	80	82	84	83	97	100	100	99	99	94	92	92	98	100	96	97	86	78
C11orf41	20	5568	0	0	0	0	0	0	0	0	0	0	0	0	0	0	0	0	0	0	0	0	0	0	0	0	0	0	96	100	100	98	99	94	87	92	98	99	95	96	87	75
C11orf42	3	1002	100	100	100	94	79	71	99	94	97	98	93	99	99	98	92	99	99	97	96	94	97	98	97	97	97	98	95	100	100	99	99	94	81	88	98	99	94	96	77	66
C11orf45	3	438	100	90	100	100	100	100	100	100	100	100	100	100	100	100	100	100	100	98	99	100	95	99	99	99	97	96	94	100	100	97	100	92	78	89	99	100	87	98	76	74
C11orf46	3	783	100	100	100	99	99	99	100	100	99	100	99	100	100	100	100	100	100	99	100	100	99	99	99	99	99	99	97	100	100	99	95	98	90	93	99	98	95	92	94	78
C11orf48	6	792	100	100	100	99	99	99	100	100	100	100	100	100	100	100	100	100	100	89	90	94	94	88	86	89	85	89	95	100	100	97	99	94	84	87	98	99	88	95	84	59
C11orf49	10	1178	100	100	100	99	98	94	100	100	100	100	100	100	100	100	100	100	100	85	94	85	80	82	88	76	91	88	93	99	100	96	99	89	78	87	97	99	93	94	85	52
C11orf51	4	366	100	80	100	100	100	100	100	100	100	100	100	100	100	100	100	100	100	98	100	98	100	98	99	92	99	99	97	100	100	100	100	97	85	93	100	100	98	98	87	75
C11orf52	4	372	100	100	100	100	100	100	100	100	100	100	100	100	100	100	100	100	100	99	100	99	100	100	100	95	99	99	97	100	100	97	100	97	90	92	99	99	91	97	84	82
C11orf53	3	711	100	100	100	94	78	84	90	99	99	99	99	92	97	87	98	99	98	91	97	91	96	83	97	84	93	90	93	100	100	97	99	89	76	85	97	99	89	96	76	50
C11orf54	7	798	100	100	100	97	99	99	99	99	88	93	97	100	96	100	99	98	94	100	100	100	100	100	100	100	100	100	97	100	100	100	97	98	90	93	99	98	96	89	93	84
C11orf57	5	882	100	100	90	92	92	92	92	92	92	91	91	92	92	92	92	92	92	100	100	100	100	100	100	100	100	100	98	100	100	100	99	99	94	96	99	99	98	97	95	87
C11orf58	5	552	100	79	100	100	100	100	100	100	100	100	100	100	100	100	100	100	100	99	100	99	99	100	99	99	100	100	95	100	100	98	97	92	83	89	99	98	91	95	89	63
C11orf59	5	486	100	100	100	98	91	91	99	100	98	100	99	100	99	98	99	99	99	53	56	46	46	68	46	51	42	65	91	100	100	91	96	89	74	82	95	98	83	92	80	43
C11orf61	4	1524	100	100	100	68	66	66	73	66	66	66	66	79	66	66	66	66	66	68	66	67	71	66	66	70	69	68	82	91	97	76	89	75	65	70	69	92	64	70	66	58
C11orf63	9	2397	100	99	100	99	99	100	100	100	100	99	99	100	100	100	100	99	100	99	100	100	100	99	100	100	99	100	97	100	99	99	98	98	89	94	99	99	97	96	94	79
C11orf65	8	942	100	100	100	99	100	98	100	99	96	97	95	100	99	100	99	100	99	100	100	100	100	100	100	100	100	100	97	100	100	99	98	99	89	95	99	99	98	96	95	83
C11orf66	12	1278	100	100	100	99	97	96	100	100	100	99	100	100	100	100	100	99	100	76	82	78	79	69	79	73	77	72	91	99	100	96	99	89	65	84	98	99	90	91	80	44
C11orf67	3	369	100	100	100	100	100	100	100	100	100	100	100	100	100	100	100	100	100	99	100	99	99	99	99	99	99	100	98	100	100	100	99	100	90	95	100	97	96	98	95	87
C11orf68	2	882	0	86	85	86	86	85	86	86	86	86	86	86	86	86	86	86	86	78	82	84	84	67	80	78	72	80	81	92	93	83	86	72	60	69	82	87	74	80	55	33
C11orf70	6	690	100	100	100	98	98	100	100	95	96	99	98	100	100	100	96	99	99	99	99	99	99	100	99	100	99	100	96	100	100	100	92	97	89	92	98	98	99	85	89	82
C11orf71	2	444	0	0	0	0	0	0	0	0	0	0	0	0	0	0	0	0	0	0	0	0	0	0	0	0	0	0	90	100	100	92	94	82	72	74	86	94	83	90	47	41
C11orf73	5	594	100	100	100	97	100	96	100	100	98	90	99	100	94	100	99	97	91	94	94	94	94	94	94	94	94	94	95	100	100	99	97	96	81	83	98	94	91	86	82	44
C11orf74	5	666	100	100	100	100	100	100	100	100	100	100	100	100	100	100	100	100	100	99	100	100	100	100	99	100	100	100	98	100	100	100	98	100	93	95	100	99	97	93	93	87
C11orf75	1	180	100	100	100	100	100	100	100	100	100	100	100	100	100	100	100	100	100	92	85	97	97	98	96	88	84	92	86	100	100	86	91	84	56	76	91	99	75	85	68	41
C11orf80	17	2034	0	0	0	0	0	0	0	0	0	0	0	0	0	0	0	0	0	0	0	0	0	0	0	0	0	0	87	94	98	88	85	83	72	78	83	91	81	77	73	62
C11orf82	4	2997	100	100	100	99	99	99	100	99	99	99	98	100	98	100	98	100	98	100	100	100	100	100	100	100	100	100	99	100	100	100	99	99	97	98	100	99	99	98	97	94
C11orf83	2	282	100	100	0	0	0	0	0	0	0	0	0	0	0	0	0	0	0	69	73	46	58	87	76	63	59	95	89	100	100	92	96	85	60	73	82	100	86	86	64	19
C11orf84	6	1146	100	100	100	98	93	93	100	99	100	99	97	99	99	99	100	100	100	78	79	86	78	81	80	68	78	77	86	100	100	91	93	82	53	72	92	97	81	81	63	17
C11orf85	8	651	100	100	100	100	100	100	100	100	100	100	100	100	100	100	100	100	100	99	100	100	100	100	100	100	99	100	98	100	100	100	100	98	93	95	99	99	96	97	90	90
C11orf86	2	348	0	0	0	0	0	0	0	0	0	0	0	0	0	0	0	0	0	0	0	0	0	0	0	0	0	0	92	100	100	92	99	86	74	78	94	99	83	94	65	35
C11orf87	1	594	100	100	100	95	77	66	99	98	100	100	99	100	100	97	99	97	100	59	75	41	66	58	66	56	46	67	86	98	99	89	96	73	61	71	90	97	78	86	54	21
C11orf88	7	591	100	86	0	0	0	0	0	0	0	0	0	0	0	0	0	0	0	80	85	82	84	84	74	75	74	81	91	100	100	93	96	93	66	86	99	98	87	93	89	52
C11orf9	28	3478	95	91	95	87	74	69	89	90	88	88	86	94	88	90	89	92	88	66	69	68	64	62	68	62	64	66	86	98	99	89	94	80	57	71	83	96	77	84	60	24
C11orf90	4	603	0	0	0	0	0	0	0	0	0	0	0	0	0	0	0	0	0	0	0	0	0	0	0	0	0	0	92	99	100	97	90	88	80	85	92	97	96	83	77	67
C11orf91	2	582	0	0	0	0	0	0	0	0	0	0	0	0	0	0	0	0	0	0	0	0	0	0	0	0	0	0	62	79	95	61	70	45	22	41	53	67	40	48	30	9
C11orf92	1	375	100	90	100	100	100	100	100	100	100	100	100	100	100	100	100	100	100	98	99	99	98	99	94	98	100	99	96	100	100	96	99	98	84	91	98	96	91	97	90	74
C11orf93	2	465	0	0	0	0	0	0	0	0	0	0	0	0	0	0	0	0	0	0	0	0	0	0	0	0	0	0	98	100	100	100	100	99	94	94	99	99	96	98	92	77
C11orf94	3	297	0	0	0	0	0	0	0	0	0	0	0	0	0	0	0	0	0	0	0	0	0	0	0	0	0	0	92	100	100	98	99	85	71	81	96	100	87	94	68	39
C11orf95	5	2037	0	0	0	0	0	0	0	0	0	0	0	0	0	0	0	0	0	0	0	0	0	0	0	0	0	0	59	84	92	60	59	41	20	33	32	67	34	41	21	2
C12orf10	7	1131	100	100	100	99	98	98	100	100	100	100	99	100	100	100	99	100	100	97	99	98	97	91	99	98	99	98	92	99	100	96	98	84	73	80	96	98	86	92	65	44
C12orf11	16	2121	100	100	100	96	97	95	100	95	95	95	95	99	97	100	95	95	95	99	100	100	100	100	100	99	100	100	98	100	100	99	98	98	94	96	99	99	98	96	95	90
C12orf12	1	1221	100	76	100	98	91	90	99	98	99	99	99	99	99	99	99	99	100	82	82	85	86	79	80	80	78	85	86	99	99	87	96	70	67	72	87	95	76	87	52	34
C12orf23	2	351	100	100	100	100	100	100	100	100	100	100	100	100	100	100	100	100	100	100	100	100	100	100	100	100	100	100	96	100	100	99	98	97	84	92	100	95	94	95	92	78
C12orf24	7	822	100	100	100	84	80	82	96	78	80	77	83	92	82	91	80	88	82	82	82	82	82	82	82	82	82	82	93	99	100	92	95	93	80	87	84	97	86	92	85	78
C12orf26	12	1812	100	100	100	99	99	98	99	99	99	98	99	100	99	100	99	99	100	99	99	99	99	99	99	99	99	99	96	100	100	98	97	94	87	93	99	98	95	96	88	81
C12orf29	7	978	100	99	100	99	99	99	100	100	99	96	97	100	97	100	99	100	100	93	93	95	90	95	96	92	95	90	95	100	100	99	95	93	82	90	99	97	98	91	84	73
C12orf34	2	1359	100	100	100	80	47	38	87	96	81	87	86	95	90	88	80	88	82	44	55	47	47	36	55	24	45	43	77	99	100	78	91	58	40	49	61	89	52	67	20	5
C12orf35	3	5244	100	100	100	99	100	100	100	99	99	99	99	100	99	99	99	99	99	100	100	100	100	100	100	100	100	100	99	100	100	99	99	99	98	98	99	99	99	99	96	94
C12orf36	2	417	100	66	100	100	100	100	100	100	100	100	100	100	100	100	100	100	100	99	96	100	100	99	100	100	100	100	97	100	100	99	98	97	92	96	100	100	99	96	93	88
C12orf39	6	351	100	100	100	97	82	82	99	98	99	100	99	100	100	100	100	100	100	82	82	83	82	82	82	82	82	82	93	100	100	96	92	94	74	86	93	97	90	80	86	68
C12orf4	13	1659	100	100	100	100	100	100	100	100	100	100	100	100	100	100	100	100	100	100	100	100	100	100	100	100	100	100	98	100	100	100	98	99	94	97	99	99	98	97	96	92
C12orf40	13	1959	100	93	0	0	0	0	0	0	0	0	0	0	0	0	0	0	0	99	100	100	99	100	99	99	100	100	98	100	100	99	97	99	93	96	99	96	97	94	95	92
C12orf41	9	1479	0	0	0	0	0	0	0	0	0	0	0	0	0	0	0	0	0	5	2	5	6	5	6	6	2	5	98	100	100	99	99	98	94	96	99	99	98	98	94	88
C12orf42	5	1083	0	0	0	0	0	0	0	0	0	0	0	0	0	0	0	0	0	0	0	0	0	0	0	0	0	0	90	100	100	84	91	86	79	76	85	93	74	85	63	55
C12orf43	6	789	100	97	100	96	79	82	96	99	100	99	99	99	99	99	99	99	99	88	88	88	88	89	88	92	88	87	92	100	100	96	96	85	75	80	92	98	88	91	61	48
C12orf44	2	657	100	100	100	99	100	99	100	100	100	100	100	100	100	100	100	100	100	92	99	95	94	86	89	85	93	96	93	100	100	98	99	92	72	88	98	100	92	95	84	57
C12orf45	4	558	100	79	0	0	0	0	0	0	0	0	0	0	0	0	0	0	0	82	85	79	79	79	87	79	91	80	93	100	99	98	90	90	80	87	96	98	95	83	79	72
C12orf48	9	1497	100	100	100	99	100	100	100	100	99	99	99	100	100	100	100	100	100	99	100	100	100	99	100	100	100	100	98	100	100	99	97	99	94	97	100	98	99	96	95	92
C12orf49	5	618	100	100	100	99	99	96	100	100	100	100	100	100	100	100	100	100	100	92	97	94	95	94	91	85	93	87	89	98	99	92	91	89	65	79	88	95	82	85	78	48
C12orf5	6	813	100	100	100	99	100	99	99	99	99	99	99	99	99	99	99	99	99	99	99	99	99	99	99	99	99	99	97	99	100	97	98	98	90	93	97	98	93	94	94	80
C12orf50	12	1245	100	100	100	100	100	100	100	100	100	100	100	100	100	100	100	100	100	100	100	100	100	100	100	100	100	100	97	100	100	100	97	97	91	95	99	99	96	96	93	86
C12orf51	74	12741	0	0	15	15	15	15	15	15	15	15	15	15	15	15	15	15	15	0	0	0	0	0	0	0	0	0	95	99	99	97	98	93	82	89	97	99	92	94	83	68
C12orf52	2	810	100	99	100	99	96	96	99	99	99	99	99	99	100	99	99	99	100	86	88	84	90	87	90	77	89	87	89	100	100	91	99	82	64	78	94	99	83	92	63	35
C12orf53	5	849	0	0	0	0	0	0	0	0	0	0	0	0	0	0	0	0	0	0	0	0	0	0	0	0	0	0	86	99	100	91	94	78	58	71	87	97	78	86	46	31
C12orf54	7	384	100	100	100	100	100	100	100	100	100	100	100	100	100	100	100	100	100	99	100	100	100	100	100	99	100	100	98	100	100	100	99	96	93	94	100	100	98	97	89	82
C12orf56	13	1869	0	0	0	0	0	0	0	0	0	0	0	0	0	0	0	0	0	0	0	0	0	0	0	0	0	0	95	99	99	98	96	93	83	90	93	97	96	91	89	76
C12orf57	3	381	100	100	100	99	97	98	100	100	100	100	100	100	100	100	100	100	100	82	93	96	75	84	69	63	80	92	93	100	100	98	97	89	76	83	97	99	90	92	77	45
C12orf59	4	492	100	100	100	99	99	99	100	100	100	100	100	100	100	100	100	100	100	99	98	100	100	100	100	99	100	99	95	100	100	98	98	95	81	89	97	99	92	94	88	62
C12orf60	1	738	100	100	100	98	100	98	99	99	100	100	95	99	97	100	99	93	99	100	100	100	100	100	100	100	100	100	98	99	100	100	98	100	94	98	99	100	99	99	98	91
C12orf61	1	396	100	100	100	52	13	3	48	57	60	53	67	55	51	72	77	65	56	30	33	27	28	26	30	28	30	33	59	76	99	57	75	39	7	30	14	91	32	28	14	2
C12orf62	1	174	100	100	100	100	100	100	100	100	100	100	100	100	100	100	100	100	100	99	100	99	100	100	100	100	100	100	97	100	100	100	100	97	88	95	100	100	99	100	93	82
C12orf63	26	3594	100	100	100	96	98	97	99	95	92	94	93	99	95	99	99	96	95	99	99	99	99	99	99	98	98	99	97	100	100	99	98	97	91	95	99	99	98	95	92	88
C12orf64	58	7035	0	0	15	16	16	16	16	16	15	16	15	16	15	16	16	16	15	0	0	0	0	0	0	0	0	0	98	100	100	99	97	98	93	96	99	99	97	95	94	90
C12orf65	2	501	100	88	100	95	99	95	99	99	95	83	92	99	96	98	93	99	94	99	100	100	100	99	100	99	99	100	98	100	100	99	100	98	93	96	100	100	98	99	96	86
C12orf66	3	1338	100	100	0	0	0	0	0	0	0	0	0	0	0	0	0	0	0	97	97	98	98	96	93	97	97	98	93	100	100	96	97	86	80	86	88	97	94	92	76	68
C12orf68	1	585	100	81	100	81	68	13	97	86	86	97	76	98	98	67	95	87	82	57	61	61	51	61	57	63	36	64	80	98	100	84	92	68	36	57	63	94	61	83	39	0
C12orf69	1	678	100	100	0	0	0	0	0	0	0	0	0	0	0	0	0	0	0	100	100	100	100	100	100	100	100	100	99	100	100	100	100	99	99	97	99	100	97	99	96	93
C12orf70	8	1032	0	0	0	0	0	0	0	0	0	0	0	0	0	0	0	0	0	0	0	0	0	0	0	0	0	0	97	100	100	100	95	99	92	95	100	97	99	95	93	89
C12orf71	2	810	0	0	0	0	0	0	0	0	0	0	0	0	0	0	0	0	0	0	0	0	0	0	0	0	0	0	93	100	100	89	98	91	81	87	99	98	84	95	80	68
C12orf72	3	789	100	100	100	99	100	100	100	100	100	99	99	100	99	100	100	100	100	99	99	100	100	100	100	100	99	100	97	100	100	99	99	96	86	94	99	99	94	97	93	82
C12orf73	2	216	0	0	0	0	0	0	0	0	0	0	0	0	0	0	0	0	0	0	0	0	0	0	0	0	0	0	94	100	100	98	98	93	75	87	99	100	92	94	84	56
C12orf74	2	588	97	100	0	0	0	0	0	0	0	0	0	0	0	0	0	0	0	99	100	100	100	100	100	99	99	100	96	100	100	96	99	92	87	90	97	99	94	98	86	64
C12orf75	5	192	0	0	2	1	2	2	2	2	0	0	0	2	2	2	0	2	2	0	0	0	0	0	0	0	0	0	78	76	94	76	76	75	72	73	75	75	74	73	70	71
C12orf76	4	408	100	56	100	100	100	100	100	100	100	100	100	100	100	100	100	100	100	56	56	56	56	56	56	56	56	56	98	100	100	100	99	99	91	95	100	100	98	96	94	83
C12orf77	4	438	0	0	0	0	0	0	0	0	0	0	0	0	0	0	0	0	0	0	0	0	0	0	0	0	0	0	98	100	100	99	99	99	94	96	99	99	99	98	93	85
C13orf1	5	591	100	100	100	96	93	81	100	99	99	93	95	100	100	100	99	100	98	83	83	82	89	82	84	82	82	82	93	100	100	97	94	85	82	85	90	97	89	88	74	72
C13orf15	5	414	100	89	0	0	0	0	0	0	0	0	0	0	0	0	0	0	0	49	43	43	44	56	55	59	43	48	79	97	96	73	80	68	61	60	58	86	51	69	55	41
C13orf16	5	456	100	100	100	99	100	99	100	100	99	100	100	100	100	100	100	99	100	99	100	98	99	99	99	100	99	99	92	100	100	97	96	89	74	86	97	99	93	88	85	55
C13orf18	13	1989	0	0	92	92	92	91	92	92	92	92	92	92	92	92	92	92	92	0	0	0	0	0	0	0	0	0	97	100	100	99	99	97	90	94	99	99	97	96	90	79
C13orf23	13	2835	100	100	85	86	86	86	86	86	86	86	86	86	86	86	86	86	86	98	99	97	96	98	99	99	98	99	97	100	100	99	99	95	89	93	99	99	95	96	89	80
C13orf26	7	870	100	100	100	99	98	99	100	100	99	100	99	100	100	100	99	100	100	98	99	98	99	99	99	98	92	99	96	99	100	98	97	97	88	92	98	98	94	94	89	79
C13orf27	5	684	0	90	82	97	97	97	97	97	97	97	97	97	97	97	97	97	97	97	97	97	97	97	97	97	97	97	99	100	100	100	98	99	95	96	99	98	97	97	95	91
C13orf28	7	588	100	100	100	99	100	100	100	100	100	99	100	100	100	100	100	100	100	88	87	99	88	97	85	72	92	84	94	100	100	97	94	95	77	88	95	93	95	90	87	68
C13orf30	3	420	100	100	100	99	95	98	100	100	100	100	100	100	100	100	100	100	100	95	90	96	87	96	94	97	98	99	97	100	100	100	99	99	87	97	99	99	98	97	95	93
C13orf31	5	1293	100	100	100	97	99	99	99	100	98	94	94	96	95	98	99	96	98	100	100	100	100	100	100	100	100	100	99	100	100	100	98	99	95	97	99	99	98	97	94	92
C13orf33	5	912	100	96	100	73	69	69	89	75	73	72	69	86	69	71	69	70	70	69	69	69	69	69	69	69	69	69	87	97	99	88	91	77	68	76	74	94	74	81	67	64
C13orf34	11	1680	100	100	0	0	0	0	0	0	0	0	0	0	0	0	0	0	0	99	100	100	100	100	100	99	100	100	98	100	100	100	98	98	92	96	99	98	97	97	93	90
C13orf35	2	366	100	100	100	97	92	86	99	97	99	100	99	100	99	99	100	100	99	74	65	78	61	71	84	76	86	73	94	100	100	96	97	92	80	88	100	100	88	95	93	51
C13orf36	1	324	100	100	100	100	100	100	100	100	100	100	100	100	100	100	100	100	100	100	100	100	100	100	100	100	100	100	99	100	100	100	100	97	96	96	100	100	98	99	92	87
C13orf37	3	249	100	80	100	96	85	82	97	100	99	99	100	100	100	97	99	98	97	73	70	75	79	79	72	70	69	68	81	96	98	73	97	65	58	70	67	94	63	87	64	42
C13orf38	9	826	0	0	0	0	0	0	0	0	0	0	0	0	0	0	0	0	0	0	0	0	0	0	0	0	0	0	96	100	100	99	98	94	88	91	99	99	94	95	81	79
C13orf39	4	795	100	100	100	97	91	94	98	99	100	96	98	99	98	99	98	97	98	96	96	95	94	98	97	92	96	97	97	100	100	97	99	94	92	88	91	94	90	90	80	81
C14orf1	4	423	100	100	100	100	100	100	100	100	100	100	100	100	100	100	100	100	100	99	99	100	99	97	99	99	100	100	98	100	100	100	100	97	95	96	100	100	97	99	91	88
C14orf101	16	2124	100	100	100	96	92	92	95	95	99	95	96	98	99	99	97	99	96	92	92	92	92	92	92	92	92	92	95	99	100	97	95	90	87	91	94	98	91	91	87	83
C14orf102	14	3495	100	97	100	99	99	97	100	100	100	100	99	100	100	100	100	100	100	98	97	97	98	98	98	99	98	97	97	99	100	98	99	96	89	94	99	99	95	97	92	80
C14orf104	3	2514	0	0	39	42	42	42	41	43	43	42	41	42	42	43	42	42	43	0	0	0	0	0	0	0	0	0	81	97	99	83	89	69	51	67	73	94	71	75	53	37
C14orf105	6	891	100	100	100	100	100	100	100	100	100	100	100	100	100	100	100	100	100	100	100	100	100	100	100	100	100	100	97	100	100	99	99	96	91	95	99	99	95	97	92	86
C14orf106	16	3399	100	100	100	99	98	99	100	99	96	96	99	100	99	99	100	100	100	97	99	97	99	96	97	94	97	98	98	100	100	99	97	99	95	96	99	99	98	97	95	90
C14orf109	2	510	77	80	0	0	0	0	0	0	0	0	0	0	0	0	0	0	0	80	80	80	80	80	80	80	80	80	97	100	100	100	97	98	86	93	100	98	96	96	93	75
C14orf115	1	2109	100	100	100	99	94	94	99	99	100	100	99	99	99	99	100	100	100	83	83	87	83	79	87	76	80	85	89	99	100	91	98	83	64	77	93	99	81	91	72	28
C14orf118	10	1489	100	100	100	99	100	99	100	100	100	100	99	100	100	100	100	99	100	99	100	100	99	100	100	99	100	100	97	100	100	99	99	98	90	94	99	99	97	97	94	80
C14orf119	1	423	100	100	100	100	100	100	100	100	100	100	100	100	100	100	100	100	100	98	99	98	99	98	98	99	98	99	97	100	100	98	98	96	93	94	99	100	97	97	91	78
C14orf126	3	507	100	100	100	98	96	86	99	96	99	99	99	100	100	100	99	99	100	78	78	78	78	78	78	78	78	78	92	100	100	93	95	88	80	81	78	97	85	85	75	66
C14orf129	2	420	100	100	100	99	100	100	100	100	100	100	100	100	99	100	100	100	100	100	100	100	100	100	100	100	100	100	98	100	100	99	99	98	92	96	100	99	96	97	94	89
C14orf135	9	2817	0	0	58	65	65	65	64	65	65	65	64	64	64	64	65	65	64	0	0	0	0	0	0	0	0	0	98	100	100	99	99	98	96	96	99	99	97	97	94	92
C14orf138	6	690	100	100	63	62	61	42	64	63	62	64	64	65	64	65	64	65	60	96	94	97	98	99	97	93	93	98	89	100	100	92	92	84	67	79	88	96	89	81	69	54
C14orf142	2	303	100	100	0	0	0	0	0	0	0	0	0	0	0	0	0	0	0	91	99	83	93	97	90	79	91	96	88	99	100	95	95	80	57	77	92	98	89	90	65	28
C14orf143	6	492	100	100	100	99	100	99	100	100	100	100	100	100	100	100	100	100	100	92	90	98	91	84	98	90	86	97	96	100	100	100	98	96	82	92	98	99	98	94	84	81
C14orf145	23	3285	100	100	100	99	100	99	100	99	100	100	100	100	100	100	100	100	99	99	100	99	99	97	99	99	97	97	98	100	100	99	99	98	93	96	99	99	97	97	94	89
C14orf147	2	216	100	100	95	84	48	48	97	73	62	80	98	100	98	96	96	98	96	62	48	82	81	54	70	48	48	67	72	100	99	84	52	57	41	50	48	57	64	45	43	40
C14orf148	6	1151	65	65	65	65	65	65	65	65	65	65	65	65	65	65	65	65	65	65	65	65	65	64	65	64	65	65	98	100	100	99	99	96	94	95	99	99	98	97	90	85
C14orf149	5	1065	100	100	100	91	74	70	98	99	93	95	85	98	96	97	97	98	87	63	61	67	59	58	66	62	66	65	88	100	99	84	94	79	74	73	86	97	70	82	53	50
C14orf153	5	621	0	100	93	76	73	73	73	73	73	73	73	85	73	76	96	73	73	73	73	73	73	73	73	73	73	73	86	94	99	87	91	79	65	75	73	95	72	79	69	65
C14orf156	4	330	100	100	100	98	91	98	100	87	100	100	99	100	100	100	99	100	100	99	99	100	100	99	100	97	98	100	96	100	100	97	99	93	85	92	99	97	95	95	85	79
C14orf159	12	1866	100	100	99	99	99	99	100	100	100	100	100	100	100	100	100	100	100	98	98	98	99	99	99	96	96	99	96	100	100	98	99	96	84	91	99	99	95	97	89	67
C14orf166	8	735	100	100	100	99	97	97	100	99	99	98	99	100	100	100	100	100	100	92	91	97	93	91	91	91	91	91	93	100	100	97	94	93	77	88	96	99	93	87	79	73
C14orf166B	14	1467	0	0	44	53	53	53	53	53	53	53	53	53	53	53	53	53	53	0	0	0	0	0	0	0	0	0	97	100	100	100	99	98	86	93	99	99	98	98	92	72
C14orf169	1	1925	0	0	0	2	2	3	1	3	3	3	1	1	0	1	1	1	1	0	0	0	0	0	0	0	0	0	81	92	98	83	84	70	58	62	69	89	62	66	53	36
C14orf174	3	2025	100	100	100	99	99	99	100	99	99	99	99	99	97	100	99	99	100	99	99	99	100	99	99	99	99	100	99	99	100	100	99	98	96	96	99	99	98	97	94	89
C14orf176	6	654	0	0	0	0	0	0	0	0	0	0	0	0	0	0	0	0	0	0	0	0	0	0	0	0	0	0	95	99	100	98	98	95	79	91	99	100	90	94	90	72
C14orf177	2	378	100	100	100	99	100	99	100	100	100	100	100	100	100	100	100	100	100	99	100	100	99	99	100	100	100	100	98	100	100	100	99	94	94	96	100	100	97	96	93	90
C14orf178	3	369	100	49	100	95	96	96	96	95	96	96	96	95	91	96	96	95	95	73	78	70	72	77	83	63	69	73	93	100	100	94	94	89	84	74	94	86	73	71	72	46
C14orf179	10	722	100	100	88	88	88	87	88	88	88	88	88	88	88	88	88	88	88	92	92	94	91	92	94	88	91	92	95	100	100	99	98	95	81	88	98	99	94	90	87	63
C14orf180	4	483	100	99	100	63	31	25	82	55	66	80	55	88	82	69	59	79	56	23	13	20	31	20	23	16	32	32	82	97	100	86	91	58	58	62	78	97	65	80	36	13
C14orf181	1	501	100	100	100	59	0	0	24	35	71	77	82	78	87	68	71	86	84	76	84	61	78	82	88	76	68	68	73	98	100	61	89	57	35	50	56	91	36	74	35	7
C14orf182	3	324	100	100	0	0	0	0	0	0	0	0	0	0	0	0	0	0	0	90	89	89	100	95	91	83	96	78	98	100	100	100	100	99	89	95	100	100	99	98	97	80
C14orf183	5	975	0	0	0	0	0	0	0	0	0	0	0	0	0	0	0	0	0	0	0	0	0	0	0	0	0	0	95	100	100	97	99	91	82	88	98	99	89	97	81	61
C14orf184	1	447	0	0	0	0	0	0	0	0	0	0	0	0	0	0	0	0	0	0	0	0	0	0	0	0	0	0	80	88	99	91	91	63	48	55	43	87	74	67	41	16
C14orf2	4	228	77	77	77	77	77	77	77	77	77	77	77	77	77	77	77	77	77	77	77	77	77	77	77	77	77	77	98	100	100	100	100	98	94	96	100	99	98	99	93	90
C14orf21	10	1911	100	92	100	88	86	86	87	87	87	87	88	90	91	88	89	87	89	89	88	89	92	88	91	86	86	93	94	99	100	96	98	89	82	87	93	99	91	96	79	68
C14orf28	4	933	100	100	100	99	99	99	100	99	100	100	99	100	99	100	100	100	100	100	100	100	100	100	100	100	100	100	98	100	100	99	97	98	94	96	99	99	97	95	95	89
C14orf37	7	2325	100	96	100	99	99	100	99	100	100	100	99	100	99	100	100	100	99	100	100	100	100	100	100	100	100	100	98	100	100	99	99	97	95	96	99	99	98	97	93	88
C14orf38	20	2382	0	0	0	0	0	0	0	0	0	0	0	0	0	0	0	0	0	0	0	0	0	0	0	0	0	0	96	100	100	96	98	94	89	92	97	98	93	95	88	80
C14orf39	17	1764	100	100	100	99	97	98	99	97	98	97	99	99	99	100	99	99	99	99	100	100	100	100	100	99	100	100	97	100	100	99	97	99	89	95	99	98	97	96	94	84
C14orf4	1	2391	100	81	100	62	35	31	63	57	71	71	61	72	72	67	69	69	66	46	50	46	41	48	48	43	48	46	67	88	95	69	76	47	26	45	56	79	48	54	30	5
C14orf43	11	3138	100	95	100	97	93	89	98	98	99	99	98	99	98	99	99	98	98	80	89	83	83	78	82	71	77	75	90	99	100	94	96	84	65	76	91	97	85	88	68	29
C14orf45	12	1590	0	46	43	48	49	50	48	50	49	49	48	47	48	49	48	48	48	50	50	50	50	50	50	50	50	50	98	100	100	100	99	98	93	96	99	99	98	97	95	85
C14orf49	17	2928	100	98	100	98	95	93	99	97	100	99	98	99	99	97	98	99	99	87	87	89	89	84	89	81	87	90	91	99	100	95	98	83	72	81	94	98	86	90	68	48
C14orf50	12	1269	100	100	100	99	100	99	100	100	100	100	100	100	100	100	100	100	100	94	94	94	94	94	94	94	94	94	98	100	100	99	99	97	95	94	98	99	98	98	91	83
C14orf68	6	927	100	100	100	97	89	89	99	99	98	99	98	99	99	99	99	96	100	65	67	69	62	67	69	59	59	65	85	100	100	85	98	73	56	65	82	97	64	89	34	23
C14orf73	11	2169	100	96	100	70	45	43	76	75	77	73	71	82	69	81	81	73	67	28	31	33	31	21	23	25	28	32	76	93	99	78	89	61	36	54	56	93	55	73	34	14
C14orf79	5	978	100	100	0	0	0	0	0	0	0	0	0	0	0	0	0	0	0	99	98	99	100	99	99	99	99	99	95	100	100	97	100	94	79	89	98	100	94	97	84	59
C14orf80	9	1305	0	59	58	65	51	45	68	68	68	68	68	68	68	68	68	68	68	6	7	6	5	9	6	3	7	4	78	93	99	77	89	64	46	58	73	94	61	72	40	8
C14orf93	6	1617	100	100	100	99	99	99	99	99	100	100	99	99	100	99	99	99	100	94	92	94	93	93	97	93	94	95	95	100	100	97	98	93	84	90	99	99	94	95	88	64
C15orf17	5	597	100	100	100	80	63	63	90	84	87	79	77	90	87	79	79	77	81	57	62	62	61	49	62	47	57	52	86	97	100	85	90	80	66	70	77	96	64	76	59	50
C15orf2	1	3471	100	100	100	94	89	86	94	94	96	96	95	95	95	95	94	94	94	91	89	91	89	94	95	90	93	86	93	99	99	96	95	87	80	83	89	98	89	88	76	58
C15orf23	10	990	96	96	0	0	0	0	0	0	0	0	0	0	0	0	0	0	0	83	84	83	89	86	80	81	82	79	96	100	100	97	97	96	87	90	95	99	92	94	87	71
C15orf24	5	729	100	100	100	99	97	97	99	99	100	100	99	99	100	99	100	100	100	97	97	98	98	97	99	94	95	96	94	100	100	94	98	92	84	89	96	99	88	93	86	69
C15orf26	7	906	100	100	0	0	0	0	0	0	0	0	0	0	0	0	0	0	0	92	92	92	92	92	92	92	92	92	97	100	100	99	98	97	90	95	99	98	97	97	93	84
C15orf27	10	1596	100	100	65	53	34	34	60	55	51	52	53	61	54	60	62	55	55	81	84	87	81	78	79	73	84	85	89	98	100	89	97	86	62	78	85	98	80	92	67	46
C15orf29	9	915	100	100	100	97	96	95	100	95	95	93	96	100	97	99	98	99	99	99	100	100	100	100	99	99	100	100	93	100	100	96	94	94	73	81	95	94	86	84	71	54
C15orf32	3	537	100	84	100	99	100	100	99	100	100	100	99	96	100	100	99	98	100	100	100	100	100	100	100	100	100	100	98	100	100	100	100	98	91	96	100	100	98	97	97	84
C15orf33	15	1527	100	95	100	99	99	99	99	96	99	97	99	100	99	100	99	99	99	99	100	99	99	99	97	100	98	100	97	100	100	99	97	97	90	95	99	98	97	95	92	88
C15orf38	6	681	100	100	0	0	0	0	0	0	0	0	0	0	0	0	0	0	0	86	86	86	86	86	86	86	86	86	91	99	100	93	96	86	71	79	86	97	82	86	75	48
C15orf39	2	3144	100	94	100	94	85	82	94	95	99	96	96	96	98	93	96	97	98	76	84	79	74	70	79	70	71	75	87	99	99	92	96	80	57	76	93	98	81	90	64	29
C15orf40	8	918	50	57	53	69	57	58	73	69	68	69	69	71	70	72	72	70	72	65	72	64	63	61	65	60	69	70	91	100	100	90	94	86	77	73	93	96	72	69	57	49
C15orf41	11	846	0	0	0	0	0	0	0	0	0	0	0	0	0	0	0	0	0	0	0	0	0	0	0	0	0	0	97	100	100	98	98	96	92	94	99	99	96	96	89	86
C15orf42	22	5733	100	98	34	36	35	34	36	37	36	35	35	36	35	36	35	36	36	91	93	91	93	90	93	89	92	90	95	99	99	95	98	93	84	90	95	99	91	95	84	73
C15orf43	7	663	100	100	100	93	85	92	99	92	87	76	95	97	99	100	96	97	94	95	88	99	90	98	98	92	98	94	89	100	100	94	84	84	73	73	93	86	82	64	55	55
C15orf44	11	1557	100	100	100	100	100	100	100	100	100	100	100	100	100	100	100	100	100	100	100	100	100	100	100	100	100	100	98	100	100	99	99	98	92	96	99	99	98	97	96	87
C15orf48	4	252	100	100	100	99	99	98	100	98	100	100	100	100	100	100	100	100	100	99	100	100	100	99	100	98	99	100	94	100	100	94	93	93	86	93	99	99	92	94	90	84
C15orf52	11	1605	100	100	59	51	30	25	54	52	57	51	56	53	57	56	55	58	57	66	68	71	68	56	74	57	61	75	89	100	100	89	97	83	66	73	87	98	78	90	63	24
C15orf53	2	540	100	85	100	97	91	92	94	100	100	100	100	93	100	92	99	99	99	96	98	94	95	96	99	90	94	98	96	100	100	99	99	93	88	93	100	99	94	98	85	82
C15orf54	1	552	100	100	100	100	100	100	100	100	100	100	100	100	100	100	100	100	100	100	100	100	100	100	100	100	100	100	99	100	100	100	100	98	98	97	100	100	99	99	96	89
C15orf55	7	3399	100	100	100	99	99	96	99	99	99	100	99	100	100	99	99	99	99	99	99	99	99	99	99	99	99	99	96	100	100	98	99	96	83	91	99	99	96	97	92	66
C15orf56	2	486	100	94	100	42	0	0	31	9	41	51	46	47	62	55	60	76	68	22	23	2	30	22	31	19	26	24	66	94	99	66	81	36	22	38	40	92	41	55	1	0
C15orf57	4	585	100	100	95	97	97	97	97	97	97	97	97	97	97	97	97	97	97	98	97	100	99	98	99	97	93	97	96	100	100	98	98	93	90	92	99	98	94	97	87	80
C15orf58	1	1158	100	100	100	99	99	99	100	100	100	100	100	100	100	99	100	100	100	99	99	98	99	97	99	99	98	98	92	100	100	94	99	88	74	85	96	99	90	95	79	48
C15orf59	2	882	100	94	100	96	88	80	97	96	99	99	100	98	100	97	100	100	100	98	99	99	98	97	97	96	97	99	83	99	100	82	84	77	57	67	82	95	72	76	50	26
C15orf60	6	801	0	0	0	0	0	0	0	0	0	0	0	0	0	0	0	0	0	0	0	0	0	0	0	0	0	0	95	100	100	95	97	92	87	88	96	98	86	96	80	74
C15orf61	2	474	0	0	0	0	0	0	0	0	0	0	0	0	0	0	0	0	0	0	0	0	0	0	0	0	0	0	73	92	97	81	80	50	39	54	60	91	61	53	31	26
C15orf62	1	528	0	0	0	0	0	0	0	0	0	0	0	0	0	0	0	0	0	0	0	0	0	0	0	0	0	0	88	100	100	84	97	79	69	75	88	99	74	89	63	33
C15orf63	4	390	100	100	100	99	98	98	100	100	100	99	100	100	100	100	99	100	100	94	95	89	95	92	92	96	95	94	92	100	100	95	99	88	70	84	96	97	93	94	68	54
C16orf11	2	1716	0	0	0	0	0	0	0	0	0	0	0	0	0	0	0	0	0	0	0	0	0	0	0	0	0	0	74	99	100	80	84	59	24	50	61	91	58	63	29	0
C16orf13	6	686	90	90	49	44	28	25	52	46	38	42	45	56	46	51	42	48	50	28	28	28	28	28	29	25	28	28	83	99	100	81	93	72	57	59	74	93	58	65	51	13
C16orf3	1	354	100	34	100	97	84	85	97	100	100	100	100	100	100	99	99	100	100	49	54	51	47	37	54	59	47	42	90	99	100	98	99	82	65	79	94	99	91	93	59	38
C16orf42	6	939	100	94	100	68	49	47	74	77	70	69	70	73	78	74	71	69	64	61	68	54	63	63	68	55	56	64	77	94	99	74	88	58	46	60	62	95	60	72	49	24
C16orf45	7	670	91	91	91	91	84	91	91	91	91	91	91	91	91	91	91	91	91	78	90	73	76	73	74	79	84	77	92	100	100	93	96	92	74	85	97	99	85	93	81	57
C16orf46	3	1212	100	100	98	97	95	97	98	97	98	98	98	98	98	97	98	98	98	99	99	99	99	100	99	99	98	100	96	100	100	97	99	98	82	91	100	99	91	98	91	66
C16orf48	7	1041	100	100	100	94	81	78	95	97	91	99	98	97	99	96	98	99	97	62	63	74	58	59	66	52	62	65	86	99	100	91	92	80	55	72	85	98	81	83	58	26
C16orf5	4	627	100	100	0	0	0	0	0	0	0	0	0	0	0	0	0	0	0	44	40	42	44	47	54	42	41	44	89	100	100	91	99	85	59	76	93	99	83	92	64	25
C16orf52	3	504	0	0	0	0	0	0	0	0	0	0	0	0	0	0	0	0	0	0	0	0	0	0	0	0	0	0	89	100	100	92	89	86	68	79	80	97	82	85	71	61
C16orf53	3	765	100	100	100	84	60	55	81	82	96	94	97	89	97	69	92	91	91	38	44	36	41	39	38	30	41	35	86	100	100	81	94	73	66	67	83	99	65	85	49	24
C16orf54	1	675	100	100	100	54	42	40	57	55	59	55	50	55	64	57	54	64	55	26	34	44	17	20	28	15	22	29	22	59	76	0	0	0	0	64	79	98	72	78	57	2
C16orf55	3	420	100	100	100	89	75	75	91	90	91	91	91	89	91	91	91	91	91	83	89	82	86	89	89	69	74	89	86	100	100	88	96	78	55	73	86	98	69	84	61	41
C16orf57	7	798	100	100	100	97	88	87	99	96	100	97	99	100	100	99	98	99	99	87	87	87	87	87	87	86	87	87	92	100	100	97	96	92	67	82	92	98	90	85	82	48
C16orf58	13	1407	100	100	100	81	76	73	80	77	79	82	79	90	80	88	80	86	78	54	53	65	50	56	53	51	50	53	88	99	100	90	95	82	64	76	91	98	78	85	63	40
C16orf59	10	1302	100	100	0	0	0	0	0	0	0	0	0	0	0	0	0	0	0	52	46	54	55	58	51	48	50	56	85	99	100	86	95	72	59	67	79	96	79	82	48	14
C16orf61	3	240	100	100	100	99	97	99	99	100	100	100	100	100	100	100	100	100	100	100	100	100	100	100	100	100	100	100	99	100	100	100	100	97	99	98	100	100	98	99	97	97
C16orf62	31	2892	100	100	100	99	99	99	100	100	100	100	100	100	100	99	100	100	100	97	97	98	98	97	97	94	94	98	97	100	100	98	98	96	88	92	99	99	96	96	87	76
C16orf63	5	525	100	100	100	99	99	96	100	100	100	100	100	100	100	100	100	99	100	99	100	100	100	99	99	99	99	99	97	100	100	99	98	99	90	93	98	99	93	95	92	80
C16orf68	10	1215	100	100	0	0	0	0	0	0	0	0	0	0	0	0	0	0	0	91	98	94	95	89	86	76	89	98	95	100	100	96	99	93	83	87	97	99	90	93	80	62
C16orf7	15	1896	100	100	0	0	0	0	0	0	0	0	0	0	0	0	0	0	0	44	42	46	45	43	50	35	40	51	79	98	99	78	89	67	42	59	69	92	61	76	47	10
C16orf70	16	1269	100	100	100	100	100	100	100	100	100	100	100	100	100	100	100	100	100	94	94	94	94	94	94	93	94	94	98	100	100	99	99	97	92	94	99	99	97	98	93	79
C16orf71	8	1563	100	100	100	98	91	89	99	99	100	99	99	99	100	100	99	99	99	84	87	87	85	84	86	76	80	89	92	100	100	95	98	87	71	82	96	99	88	92	73	44
C16orf72	4	828	100	100	100	89	72	72	92	93	94	92	88	94	92	82	97	94	97	72	72	72	71	72	71	72	72	72	84	96	97	85	83	78	65	70	71	82	69	75	64	58
C16orf73	13	1416	0	44	43	48	49	49	47	49	49	49	48	46	46	47	48	47	48	46	48	46	46	45	46	46	47	46	99	100	100	99	99	99	97	97	99	99	99	97	97	91
C16orf74	3	231	0	0	0	0	0	0	0	0	0	0	0	0	0	0	0	0	0	0	0	0	0	0	0	0	0	0	87	100	100	92	87	76	67	68	88	93	70	79	50	29
C16orf75	2	444	100	84	100	33	33	30	33	33	33	33	33	33	33	33	33	33	33	33	33	33	33	33	33	33	33	33	55	69	88	52	60	36	27	32	33	47	30	32	29	20
C16orf78	5	798	100	100	100	99	100	98	100	100	100	100	100	100	100	100	100	100	100	93	98	95	99	84	95	91	92	93	97	100	100	98	99	95	89	93	99	99	95	97	90	79
C16orf79	6	687	100	89	100	97	86	83	99	98	98	99	98	99	98	99	99	99	99	67	65	61	64	65	70	73	62	77	86	100	100	91	96	73	57	67	91	98	71	87	44	10
C16orf80	6	582	100	100	100	99	96	93	100	98	100	100	100	100	100	99	100	100	100	94	86	97	98	96	98	91	90	95	95	100	100	97	95	90	87	87	88	97	89	92	80	77
C16orf82	1	465	0	0	0	0	0	0	0	0	0	0	0	0	0	0	0	0	0	0	0	0	0	0	0	0	0	0	88	100	100	92	98	85	54	74	90	98	89	89	70	11
C16orf86	4	954	0	0	25	36	31	28	32	34	40	40	35	38	38	33	36	43	40	0	0	0	0	0	0	0	0	0	90	99	100	88	97	84	71	78	86	97	81	87	68	47
C16orf87	4	465	100	100	100	97	85	85	100	97	99	100	100	100	100	100	100	100	100	98	99	98	99	98	98	98	99	98	94	100	100	99	89	94	80	88	85	99	94	85	88	78
C16orf88	4	1377	100	98	0	0	0	0	0	0	0	0	0	0	0	0	0	0	0	99	99	99	99	98	99	98	99	99	91	100	100	94	96	91	66	85	98	98	84	92	80	55
C16orf89	9	1454	90	73	0	0	0	0	0	0	0	0	0	0	0	0	0	0	0	62	62	63	64	61	64	56	60	67	89	100	100	92	96	85	64	76	94	96	80	84	73	28
C16orf90	3	549	0	0	0	0	0	0	0	0	0	0	0	0	0	0	0	0	0	0	0	0	0	0	0	0	0	0	80	100	99	77	95	68	41	60	73	95	56	86	40	11
C16orf91	5	1071	100	100	100	99	97	93	100	99	100	99	99	100	100	100	100	100	100	75	82	91	74	71	79	70	65	71	88	100	100	92	96	83	58	74	92	97	81	87	59	28
C16orf92	4	413	96	100	0	0	0	0	0	0	0	0	0	0	0	0	0	0	0	82	87	89	94	76	83	65	67	93	92	100	100	94	99	87	73	83	98	99	91	93	74	41
C16orf93	8	885	100	100	100	99	98	98	100	100	100	99	100	99	100	99	100	100	100	84	82	86	78	88	77	85	83	89	94	100	100	95	98	93	77	85	97	99	91	92	87	45
C17orf100	1	356	0	0	0	0	0	0	0	0	0	0	0	0	0	0	0	0	0	0	0	0	0	0	0	0	0	0	79	99	100	71	94	65	48	51	54	90	48	80	30	5
C17orf101	10	1133	100	100	100	92	85	84	93	93	93	93	93	93	93	93	93	93	93	66	77	67	69	71	68	53	55	71	87	98	98	92	91	81	63	74	90	92	85	83	65	28
C17orf102	2	504	100	86	0	0	0	0	0	0	0	0	0	0	0	0	0	0	0	62	78	47	44	58	65	62	75	65	84	100	99	86	93	71	59	67	76	94	73	81	47	30
C17orf103	3	342	100	100	0	0	0	0	0	0	0	0	0	0	0	0	0	0	0	34	34	34	40	33	39	33	29	34	64	81	80	61	67	51	42	49	52	65	55	63	26	32
C17orf104	8	2859	0	0	64	69	69	69	69	69	69	69	67	68	67	69	69	68	69	0	0	0	0	0	0	0	0	0	98	99	100	99	97	97	93	95	98	98	97	94	94	89
C17orf105	5	495	0	0	0	0	0	0	0	0	0	0	0	0	0	0	0	0	0	0	0	0	0	0	0	0	0	0	98	100	100	100	98	97	93	95	99	99	98	97	94	83
C17orf106	3	369	0	0	0	0	0	0	0	0	0	0	0	0	0	0	0	0	0	0	0	0	0	0	0	0	0	0	95	100	100	98	99	93	83	87	98	99	94	94	74	65
C17orf107	3	573	0	0	0	0	0	0	0	0	0	0	0	0	0	0	0	0	0	0	0	0	0	0	0	0	0	0	86	100	100	91	95	80	52	67	84	97	73	84	54	10
C17orf108	3	237	0	0	0	0	0	0	0	0	0	0	0	0	0	0	0	0	0	0	0	0	0	0	0	0	0	0	93	100	100	97	100	83	79	85	97	100	93	94	68	57
C17orf28	19	2367	100	100	100	98	90	90	99	98	99	99	99	99	99	99	99	100	99	59	60	60	63	59	62	49	58	59	87	99	100	91	96	76	60	74	89	98	84	87	61	26
C17orf37	4	348	100	100	100	80	63	46	86	89	73	89	84	98	83	84	78	73	91	64	73	72	46	67	72	65	66	53	84	98	99	85	92	74	54	73	94	94	75	81	65	30
C17orf39	6	903	100	99	100	56	51	51	57	55	57	52	54	67	57	59	59	56	51	54	53	62	51	52	60	51	51	51	76	92	99	70	79	66	51	60	55	80	63	61	54	47
C17orf42	4	1083	100	100	0	0	0	0	0	0	0	0	0	0	0	0	0	0	0	99	100	100	100	100	99	99	100	100	98	100	100	99	99	99	93	97	99	99	98	97	95	90
C17orf46	5	1155	100	92	100	99	98	98	99	98	99	98	98	98	99	99	99	100	99	93	94	93	94	89	93	94	94	94	93	100	100	97	99	94	72	87	98	99	94	93	90	50
C17orf47	2	1713	100	100	100	100	100	100	100	100	100	100	100	100	100	100	100	100	100	99	100	100	100	100	99	100	99	100	98	100	100	99	99	99	92	96	100	99	98	98	95	87
C17orf48	3	1029	100	100	100	100	100	100	100	100	100	100	100	100	100	100	100	100	100	100	100	100	100	100	100	100	100	100	99	100	100	100	99	100	97	97	100	100	100	98	96	91
C17orf49	6	579	89	100	96	86	75	79	82	88	91	79	80	92	91	90	90	87	88	77	79	79	78	73	75	78	79	76	90	98	100	89	94	86	73	80	90	97	81	87	69	55
C17orf50	3	525	100	80	0	0	0	0	0	0	0	0	0	0	0	0	0	0	0	17	24	16	24	20	12	18	14	10	72	99	99	72	87	55	20	45	59	90	37	62	21	1
C17orf51	2	666	0	0	0	0	0	0	0	0	0	0	0	0	0	0	0	0	0	0	0	0	0	0	0	0	0	0	88	100	100	91	91	89	60	79	90	97	85	86	73	41
C17orf53	10	1944	100	100	100	99	96	97	99	99	99	99	99	99	99	99	99	99	99	97	95	97	99	94	98	95	98	98	96	100	100	99	99	95	83	92	99	99	96	97	89	73
C17orf55	2	795	0	0	0	0	0	0	0	0	0	0	0	0	0	0	0	0	0	0	0	0	0	0	0	0	0	0	89	100	100	93	98	81	65	77	90	99	84	92	71	24
C17orf56	12	1578	100	100	100	88	68	64	87	82	90	93	97	94	98	92	90	92	95	42	53	39	49	40	39	35	39	40	83	99	100	85	93	70	49	62	74	97	71	78	35	18
C17orf57	22	2922	100	100	100	97	99	98	99	98	96	90	98	98	97	99	97	97	99	99	100	99	99	100	100	100	99	99	98	100	100	99	98	99	93	97	99	97	98	97	96	92
C17orf58	2	419	54	54	0	0	0	0	0	0	0	0	0	0	0	0	0	0	0	54	54	54	54	54	54	54	54	54	89	100	100	91	96	84	62	81	99	94	89	90	69	46
C17orf59	1	1074	0	64	62	55	36	34	57	57	59	59	62	62	57	59	55	57	57	33	28	30	43	31	38	35	30	27	74	98	100	74	86	47	36	43	41	90	47	65	12	4
C17orf60	9	1032	0	0	0	0	0	0	0	0	0	0	0	0	0	0	0	0	0	0	0	0	0	0	0	0	0	0	98	100	100	100	98	99	91	96	100	99	98	96	96	86
C17orf61	4	342	100	100	100	92	82	78	93	97	77	98	90	99	97	95	99	98	98	79	75	97	78	75	74	65	80	89	91	100	100	99	94	85	67	82	93	99	93	85	69	54
C17orf62	6	564	100	100	100	99	98	98	100	100	100	100	100	100	100	100	100	100	100	66	61	71	55	68	72	53	68	84	90	100	100	94	98	83	67	72	89	95	77	89	60	23
C17orf63	2	1688	0	0	0	0	0	0	0	0	0	0	0	0	0	0	0	0	0	0	0	0	0	0	0	0	0	0	90	99	99	93	98	85	63	77	93	97	85	90	64	36
C17orf64	6	711	0	53	53	53	52	48	53	53	53	53	53	53	53	53	53	53	53	42	42	47	39	39	44	38	46	43	95	100	100	97	99	92	81	88	97	98	91	96	84	63
C17orf65	1	582	100	100	100	46	41	40	42	51	50	49	47	52	49	49	42	43	43	30	30	33	29	31	26	34	29	27	73	98	100	83	84	47	26	57	63	95	72	64	40	10
C17orf66	15	1713	100	100	100	99	99	100	100	100	100	100	100	100	100	100	100	100	100	99	100	99	99	99	99	97	98	99	98	100	100	99	100	98	91	95	100	99	98	97	93	83
C17orf67	3	345	100	100	0	0	0	0	0	0	0	0	0	0	0	0	0	0	0	99	99	100	98	99	100	98	99	98	95	100	100	99	99	98	75	93	100	98	97	97	93	73
C17orf68	23	3654	100	100	0	0	0	0	0	0	0	0	0	0	0	0	0	0	0	89	90	90	90	89	89	86	90	90	96	100	99	99	99	96	85	91	99	98	96	97	90	69
C17orf70	9	2646	82	83	82	73	52	53	77	79	76	77	77	77	78	77	77	77	77	49	54	48	57	47	46	45	50	48	84	98	99	89	93	74	51	69	81	96	78	84	54	24
C17orf71	4	2976	100	100	100	99	96	95	99	99	100	99	99	99	99	99	100	99	100	96	98	95	96	95	98	93	96	97	97	100	100	98	99	96	92	93	99	99	96	97	88	77
C17orf72	6	570	0	0	0	0	0	0	0	0	0	0	0	0	0	0	0	0	0	0	0	0	0	0	0	0	0	0	83	100	100	90	93	68	47	63	78	96	72	74	54	3
C17orf74	3	1506	100	92	0	0	0	0	0	0	0	0	0	0	0	0	0	0	0	91	97	91	91	94	96	84	85	94	87	100	99	90	98	75	60	73	86	97	84	88	57	29
C17orf75	10	1191	0	0	0	0	0	0	0	0	0	0	0	0	0	0	0	0	0	0	0	0	0	0	0	0	0	0	95	99	100	97	95	95	84	91	94	98	94	92	89	81
C17orf76	4	1035	0	53	48	55	53	52	54	58	57	57	55	55	54	54	53	54	55	22	24	24	20	39	22	19	10	21	75	92	91	78	75	66	50	60	72	77	67	68	46	28
C17orf77	1	732	100	100	100	99	100	100	100	100	100	100	99	99	100	100	100	99	100	100	100	100	100	100	100	100	100	100	98	100	100	99	99	97	92	94	99	100	95	98	93	77
C17orf78	7	828	0	0	0	0	0	0	0	0	0	0	0	0	0	0	0	0	0	0	0	0	0	0	0	0	0	0	98	100	100	99	98	97	93	94	99	98	97	96	91	83
C17orf79	4	555	100	84	100	82	82	82	82	82	82	82	82	82	82	82	82	82	82	81	82	81	82	82	82	81	82	80	82	90	82	82	82	80	73	77	81	81	80	76	76	66
C17orf80	5	1853	98	97	98	97	97	98	96	96	98	98	97	96	97	97	97	97	97	98	98	98	98	98	98	98	98	98	97	100	100	99	96	99	91	96	99	99	98	95	95	87
C17orf81	8	1056	100	100	100	99	99	99	100	100	100	100	100	100	100	100	100	100	100	96	98	97	96	95	97	96	96	93	95	100	100	96	99	94	84	91	98	99	93	95	85	73
C17orf82	1	756	100	100	100	35	0	0	19	36	19	45	49	53	27	63	52	59	32	47	47	53	48	53	42	37	60	34	74	99	100	77	86	55	30	48	51	92	57	64	20	2
C17orf85	13	1863	54	53	55	56	56	54	57	57	57	57	57	57	57	57	57	57	57	57	57	57	57	57	57	57	57	57	94	99	99	96	97	91	81	88	93	98	91	89	86	72
C17orf87	5	438	100	100	0	0	0	0	0	0	0	0	0	0	0	0	0	0	0	99	99	100	100	99	99	99	97	99	97	100	100	97	99	93	94	91	99	96	91	93	83	86
C17orf89	3	225	0	0	0	0	0	0	0	0	0	0	0	0	0	0	0	0	0	0	0	0	0	0	0	0	0	0	58	92	97	44	54	36	27	20	17	64	7	18	9	8
C17orf90	2	444	100	100	100	84	81	73	97	79	86	86	79	98	76	91	85	86	80	76	77	82	79	72	77	62	80	79	82	99	100	89	93	59	50	64	86	96	75	83	31	11
C17orf95	4	573	0	0	0	0	0	0	0	0	0	0	0	0	0	0	0	0	0	0	0	0	0	0	0	0	0	0	99	100	100	100	100	99	95	97	100	100	97	97	94	91
C17orf96	1	1140	0	0	0	0	0	0	0	0	0	0	0	0	0	0	0	0	0	0	0	0	0	0	0	0	0	0	55	87	93	41	72	24	10	22	17	67	11	28	5	2
C17orf97	3	1272	100	89	100	44	36	30	51	37	45	40	43	60	58	43	40	39	45	57	57	58	57	56	59	55	54	56	59	73	72	55	61	52	40	45	53	65	42	51	34	25
C17orf98	3	465	100	100	0	0	0	0	0	0	0	0	0	0	0	0	0	0	0	99	100	100	100	100	100	99	100	100	92	100	100	95	98	87	73	82	97	97	88	93	69	48
C17orf99	5	798	0	0	0	0	0	0	0	0	0	0	0	0	0	0	0	0	0	0	0	0	0	0	0	0	0	0	93	100	100	97	99	88	73	83	99	97	90	92	81	39
C18orf1	6	998	99	100	99	98	92	92	98	97	97	99	99	99	97	99	99	99	99	87	91	81	89	86	91	85	82	90	91	98	99	98	97	86	69	82	93	96	90	88	78	48
C18orf10	7	903	100	98	100	99	99	98	100	99	100	100	100	100	100	100	100	100	100	98	96	99	99	99	99	99	96	99	96	100	100	96	99	96	87	91	98	99	89	97	89	74
C18orf19	3	819	100	100	100	100	100	100	100	100	100	100	100	100	100	100	100	100	100	100	100	100	100	100	100	100	100	100	98	100	100	100	99	99	89	96	99	99	98	97	94	87
C18orf21	5	663	100	100	100	99	100	100	100	100	99	100	99	100	100	100	100	100	100	92	94	88	95	91	97	88	90	92	96	100	100	98	97	95	85	92	97	98	96	90	92	78
C18orf22	7	1032	100	100	100	88	84	83	87	90	84	86	85	93	95	89	88	90	93	94	96	96	96	92	96	93	93	93	92	99	99	95	93	86	78	83	95	97	89	88	78	54
C18orf25	4	1212	100	100	0	0	0	0	0	0	0	0	0	0	0	0	0	0	0	99	99	100	99	99	98	99	98	98	95	100	100	97	97	94	84	89	96	98	91	95	87	70
C18orf26	3	633	100	100	100	100	100	100	100	100	100	100	100	100	100	100	100	100	100	100	100	100	100	100	100	100	100	100	97	98	99	99	99	96	93	93	98	97	92	95	86	89
C18orf32	2	231	100	100	100	100	100	100	100	100	100	100	100	100	100	100	100	100	100	100	100	100	100	100	100	100	100	100	98	100	100	100	98	98	92	94	100	99	99	99	90	75
C18orf34	21	2604	100	100	95	93	92	91	95	93	93	90	93	95	95	95	95	90	94	99	100	100	100	99	99	99	100	99	97	100	100	99	96	97	89	95	99	99	96	93	94	87
C18orf45	15	891	100	100	53	53	53	53	53	53	53	53	53	53	53	53	53	53	53	97	97	99	97	99	97	98	93	100	98	100	100	100	99	97	93	94	99	99	98	96	94	77
C18orf54	7	1119	100	100	100	96	93	94	99	93	93	93	95	99	98	99	97	100	98	100	100	100	100	100	100	100	100	100	99	100	100	99	99	99	96	97	99	99	98	98	95	93
C18orf55	6	747	100	100	100	99	100	99	99	98	98	97	97	99	100	99	99	100	100	97	98	97	95	98	99	99	97	96	96	100	100	97	98	97	86	94	98	98	95	95	92	85
C18orf56	1	372	100	100	100	69	40	0	83	83	63	95	74	88	72	82	73	72	79	0	0	0	0	0	0	0	0	0	70	99	99	72	83	45	23	46	62	93	49	51	21	0
C18orf62	3	306	100	100	100	98	100	100	100	100	84	90	100	100	100	100	100	100	100	100	100	100	100	100	100	100	100	100	99	100	100	100	100	99	96	97	100	100	99	98	92	92
C18orf8	20	1974	100	100	100	97	92	95	99	95	95	98	98	99	98	99	98	99	99	99	99	99	99	99	99	98	98	99	95	99	100	97	97	94	83	90	94	97	95	91	88	76
C19orf10	6	522	100	100	100	90	66	66	98	88	96	93	93	96	98	97	95	99	88	64	66	60	66	63	64	64	65	65	82	96	99	85	87	72	54	62	70	88	63	64	54	34
C19orf12	3	459	100	94	50	57	57	57	57	57	57	57	57	57	57	57	57	57	57	89	87	91	91	91	94	91	75	93	87	100	100	87	96	77	63	68	89	96	79	79	36	29
C19orf18	6	648	100	100	100	99	100	100	100	99	95	100	100	100	100	100	100	100	100	100	100	100	100	100	100	100	100	100	98	100	100	100	99	99	91	96	99	100	99	97	96	84
C19orf2	11	1608	100	95	100	92	91	92	92	92	92	92	92	92	92	92	92	92	92	92	92	92	92	92	92	92	92	92	94	97	98	95	94	92	85	89	92	96	91	89	88	79
C19orf20	2	873	100	90	0	0	0	0	0	0	0	0	0	0	0	0	0	0	0	0	0	0	2	0	0	0	0	0	49	85	85	51	43	27	6	21	17	60	24	19	4	0
C19orf21	4	2040	100	100	100	94	84	76	96	96	99	96	98	94	97	97	99	99	91	49	43	60	50	49	50	43	52	49	89	100	100	92	99	83	64	78	92	99	82	93	72	33
C19orf22	8	807	100	91	100	83	61	57	85	84	86	89	89	90	91	86	89	90	89	44	49	47	49	41	42	19	47	57	75	96	96	82	81	68	30	57	68	87	67	71	43	3
C19orf24	3	399	0	0	0	0	0	0	0	0	0	0	0	0	0	0	0	0	0	0	0	0	0	0	0	0	0	0	64	92	93	71	59	46	24	42	43	76	50	43	33	7
C19orf25	2	357	0	0	0	0	0	0	0	0	0	0	0	0	0	0	0	0	0	0	0	0	0	0	0	0	0	0	82	100	100	87	94	72	41	62	81	96	64	77	33	20
C19orf26	8	1344	100	96	100	81	57	46	92	73	87	82	95	92	90	90	78	91	84	31	36	35	28	39	27	17	23	43	79	99	99	82	92	68	36	57	66	94	68	78	30	9
C19orf28	12	1642	100	96	0	0	0	0	0	0	0	0	0	0	0	0	0	0	0	29	29	32	40	23	23	25	25	30	80	96	99	81	89	70	45	61	75	92	67	72	42	20
C19orf29	10	2277	0	0	0	0	0	0	0	0	0	0	0	0	0	0	0	0	0	0	0	0	0	0	0	0	0	0	78	98	99	80	88	59	45	58	68	90	58	75	42	14
C19orf33	4	321	100	81	100	89	57	31	83	96	100	100	99	98	99	96	100	100	99	52	75	62	61	41	33	38	54	54	88	100	100	93	98	73	63	70	85	99	88	87	47	14
C19orf35	3	1422	100	100	100	46	28	30	48	45	50	43	50	53	43	56	47	58	45	5	0	12	9	4	2	1	4	8	68	95	96	67	82	43	27	43	49	80	43	63	20	5
C19orf36	10	699	100	100	92	89	75	71	91	91	94	93	92	91	92	91	92	92	91	80	89	85	74	79	77	81	74	79	86	100	100	92	94	77	53	68	79	93	81	89	52	13
C19orf38	7	693	0	0	0	0	0	0	0	0	0	0	0	0	0	0	0	0	0	0	0	0	0	0	0	0	0	0	92	100	100	95	97	86	73	83	97	99	90	93	68	51
C19orf39	2	690	100	99	100	98	94	90	99	100	100	100	97	98	100	99	99	98	99	72	72	75	75	70	71	70	70	71	90	100	100	95	95	84	65	75	90	100	84	85	57	33
C19orf40	4	648	100	100	100	99	99	100	100	99	100	100	100	100	100	100	100	100	100	99	100	99	98	99	98	99	100	99	96	100	100	98	97	95	88	92	99	98	95	94	92	74
C19orf41	7	666	100	100	0	0	0	0	0	0	0	0	0	0	0	0	0	0	0	67	77	61	60	56	62	67	80	69	90	100	100	98	95	82	67	79	85	96	91	91	63	45
C19orf42	5	228	100	100	0	7	7	7	7	7	7	7	7	7	7	7	7	7	7	98	99	100	99	98	98	97	98	99	93	100	100	100	96	95	70	88	97	98	95	96	87	53
C19orf43	3	531	100	82	100	64	34	33	74	48	79	44	72	73	70	77	81	64	81	35	35	35	35	35	35	35	35	35	70	95	98	70	80	51	24	46	38	91	38	56	36	16
C19orf44	7	1974	100	100	100	95	85	89	99	94	96	94	95	96	98	98	97	97	98	92	93	93	96	94	94	87	93	91	95	100	100	96	97	91	83	86	95	99	89	91	78	63
C19orf45	8	1518	0	99	97	58	54	54	58	57	61	58	60	61	56	60	60	57	58	62	65	62	69	59	72	51	60	59	78	97	98	78	87	66	40	58	67	87	59	69	43	21
C19orf46	8	1215	100	94	0	0	0	0	0	0	0	0	0	0	0	0	0	0	0	45	55	43	34	40	53	40	54	40	90	100	100	92	99	82	70	78	93	99	88	94	68	28
C19orf47	7	1068	100	100	100	99	95	95	99	99	100	100	100	98	100	99	100	100	100	73	80	74	80	73	73	69	72	65	90	100	100	93	99	81	70	79	93	98	86	93	67	35
C19orf48	1	354	100	100	100	100	100	100	100	100	100	100	100	100	100	100	100	100	100	95	93	99	100	85	98	96	93	99	92	100	100	99	97	83	73	84	98	100	92	87	83	45
C19orf50	4	531	100	100	100	100	100	100	100	100	100	100	100	100	100	100	100	100	100	78	79	79	79	89	72	73	78	75	92	100	100	94	99	87	75	81	98	98	90	94	70	38
C19orf51	12	1767	100	96	0	0	0	0	0	0	0	0	0	0	0	0	0	0	0	59	58	63	66	57	63	55	55	57	83	100	100	84	91	74	51	66	79	95	69	79	53	19
C19orf52	2	783	100	89	100	55	48	43	59	62	57	60	54	66	54	56	53	58	49	7	7	4	12	24	0	0	9	4	71	93	100	78	89	39	29	44	45	93	53	58	9	8
[truncated: 16,863 more rows]
